# Supplementary material for: Poly[[diaqua­bis(μ2-isonicotinato-κ2 N:O)bis­(μ3-isonicotinato-κ3 N:O:O′)neodymium(III)disilver(I)] nitrate monohydrate]
Source: Acta Crystallogr Sect E Struct Rep Online. 2009 Oct 28;65(Pt 11):m1434–5. doi: 10.1107/S1600536809042342 (PMC2971066; doi:10.1107/S1600536809042342)
Supplement: Supplementary file 1 [file e-65-m1434-sup1.cif]

##############################################################################
###                                                                        ###
###        Electronic paper (Acta Crystallographica Section E)             ###
###                                                                        ###
##############################################################################
#                                                                            #
# This CIF contains the data in a paper accepted for publication in Acta     #
# Crystallographica Section E. It conforms to the requirements of Notes      #
# for Authors for Section E, and has been peer reviewed under the auspices   #
# of the IUCr Commission on Journals.                                        #
#                                                                            #
# Full details of the Crystallographic Information File format               #
# are given in the paper "The Crystallographic Information File (CIF):       #
# a New Standard Archive File for Crystallography" by S. R. Hall, F. H.      #
# Allen and I. D. Brown [Acta Cryst. (1991), A47, 655-685].                  #
#                                                                            #
# The current version of the core CIF dictionary is obtainable from          #
# ftp://ftp.iucr.org/pub/cif_core.dic. The current version number is 2.4.    #
#                                                                            #
# Software is freely available for graphical display of the structure(s) in  #
# this CIF.  For information consult the CIF home page http://www.iucr.org/  #
# cif/home.html                                                              #
#                                                                            #
# This file may be used for bona fide research purposes within the           #
# scientific community so long as proper attribution is given to the journal # 
# article from which it was obtained.                                        #
#                                                                            #
##############################################################################
                                             
data_I
_audit_creation_method     SHELXL-97
_chemical_name_systematic
;
Poly[[diaquabis(\m~2~-isonicotinato-\k^2^<i>N</i>:<i>O</i>)bis(\m~3~-
isonicotinato-\k^3^<i>N</i>:<i>O</i>:<i>O</i>')neodymium(III)disilver(I)]
nitrate monohydrate]
;
_chemical_name_common     ?
_chemical_formula_moiety     'C24 H20 Ag2 N4 Nd O10 +, N O3 -, H2 O'
_chemical_formula_sum     'C24 H22 Ag2 N5 Nd O14'
_chemical_formula_iupac     '[Ag2 Nd (C6 H4 N O2)4 (H2 O)2] N O3, H2 O'
_chemical_formula_weight     964.45
_chemical_melting_point     ?
_symmetry_cell_setting     'Monoclinic'
_symmetry_space_group_name_H-M     'P 21/c'
_symmetry_space_group_name_Hall     '-P 2ybc'
loop_
    _symmetry_equiv_pos_as_xyz
    'x, y, z'
    '-x, y+1/2, -z+1/2'
    '-x, -y, -z'
    'x, -y-1/2, z-1/2'
_cell_length_a     16.9648(19)
_cell_length_b     24.793(3)
_cell_length_c     6.7770(8)
_cell_angle_alpha     90.00
_cell_angle_beta     95.8490(10)
_cell_angle_gamma     90.00
_cell_volume     2835.7(6)
_cell_formula_units_Z     4
_cell_measurement_reflns_used     3327
_cell_measurement_theta_min     2.41
_cell_measurement_theta_max     25.89
_cell_measurement_temperature     296(2)
_exptl_crystal_description     block
_exptl_crystal_colour     colorless
_exptl_crystal_size_max     0.23
_exptl_crystal_size_mid     0.20
_exptl_crystal_size_min     0.18
_exptl_crystal_density_diffrn     2.259
_exptl_crystal_density_meas     ?
_exptl_crystal_density_method     'not measured'
_exptl_crystal_F_000     1868
_exptl_absorpt_coefficient_mu     3.253
_exptl_absorpt_correction_type     multi-scan
_exptl_absorpt_process_details     '(SADABS; Sheldrick, 1996)'
_exptl_absorpt_correction_T_min     0.5216
_exptl_absorpt_correction_T_max     0.5920
_diffrn_ambient_temperature     296(2)
_diffrn_radiation_type     MoK\a
_diffrn_radiation_wavelength     0.71073
_diffrn_radiation_source     'fine-focus sealed tube'
_diffrn_radiation_monochromator     graphite
_diffrn_measurement_device_type     'Bruker APEXII CCD'
_diffrn_measurement_method     '\f and \w'
_diffrn_detector_area_resol_mean     ?
_diffrn_reflns_number     14629
_diffrn_reflns_av_R_equivalents     0.0432
_diffrn_reflns_av_sigmaI/netI     0.0507
_diffrn_reflns_theta_min     1.64
_diffrn_reflns_theta_max     25.20
_diffrn_reflns_theta_full     25.20
_diffrn_measured_fraction_theta_max     0.998
_diffrn_measured_fraction_theta_full     0.998
_diffrn_reflns_limit_h_min     -17
_diffrn_reflns_limit_h_max     20
_diffrn_reflns_limit_k_min     -29
_diffrn_reflns_limit_k_max     29
_diffrn_reflns_limit_l_min     -8
_diffrn_reflns_limit_l_max     5
_diffrn_standards_number     0
_diffrn_standards_interval_count     ?
_diffrn_standards_interval_time     ?
_diffrn_standards_decay_%     ?
_reflns_number_total     5092
_reflns_number_gt     4024
_reflns_threshold_expression     I>2\s(I)
_refine_ls_structure_factor_coef     Fsqd
_refine_ls_matrix_type     full
_refine_ls_R_factor_all     0.0477
_refine_ls_R_factor_gt     0.0321
_refine_ls_wR_factor_gt     0.0620
_refine_ls_wR_factor_ref     0.0674
_refine_ls_goodness_of_fit_ref     1.014
_refine_ls_restrained_S_all     1.013
_refine_ls_number_reflns     5092
_refine_ls_number_parameters     433
_refine_ls_number_restraints     9
_refine_ls_hydrogen_treatment     mixed
_refine_ls_weighting_scheme     calc
_refine_ls_weighting_details
                 'calc w=1/[\s^2^(Fo^2^)+(0.0268P)^2^] where P=(Fo^2^+2Fc^2^)/3'
_atom_sites_solution_hydrogens     geom
_atom_sites_solution_primary     direct
_atom_sites_solution_secondary     difmap
_refine_ls_shift/su_max     0.001
_refine_ls_shift/su_mean     0.000
_refine_diff_density_max     0.568
_refine_diff_density_min     -0.910
_refine_ls_extinction_method     none
_refine_ls_extinction_coef     ?
loop_
    _atom_type_symbol
    _atom_type_description
    _atom_type_scat_dispersion_real
    _atom_type_scat_dispersion_imag
    _atom_type_scat_source
    'C' 'C' 0.0033 0.0016
                         'International Tables Vol C Tables 4.2.6.8 and 6.1.1.4'
    'H' 'H' 0.0000 0.0000
                         'International Tables Vol C Tables 4.2.6.8 and 6.1.1.4'
    'N' 'N' 0.0061 0.0033
                         'International Tables Vol C Tables 4.2.6.8 and 6.1.1.4'
    'O' 'O' 0.0106 0.0060
                         'International Tables Vol C Tables 4.2.6.8 and 6.1.1.4'
    'Ag' 'Ag' -0.8971 1.1015
                         'International Tables Vol C Tables 4.2.6.8 and 6.1.1.4'
    'Nd' 'Nd' -0.1943 3.0179
                         'International Tables Vol C Tables 4.2.6.8 and 6.1.1.4'
_computing_data_collection     'APEX2 (Bruker, 2007)'
_computing_cell_refinement     'SAINT (Bruker, 2007)'
_computing_data_reduction     'SAINT (Bruker, 2007)'
_computing_structure_solution     'SHELXS97 (Sheldrick, 2008)'
_computing_structure_refinement     'SHELXL97 (Sheldrick, 2008)'
_computing_molecular_graphics     'DIAMOND (Brandenburg, 1999)'
_computing_publication_material     'SHELXL97 (Sheldrick, 2008)'
loop_
    _atom_site_type_symbol
    _atom_site_label
    _atom_site_fract_x
    _atom_site_fract_y
    _atom_site_fract_z
    _atom_site_U_iso_or_equiv
    _atom_site_adp_type
    _atom_site_calc_flag
    _atom_site_refinement_flags
    _atom_site_occupancy
    _atom_site_disorder_assembly
    _atom_site_disorder_group
    Nd Nd1 0.269306(14) 0.662399(10) 0.11749(4) 0.01959(8) Uani d . 1 . .
    Ag Ag1 0.77067(2) 0.728604(19) 0.49039(7) 0.04705(14) Uani d . 1 . .
    Ag Ag2 0.76495(3) 0.510435(19) -0.09689(7) 0.05046(14) Uani d . 1 . .
    O O7 0.38451(19) 0.60656(13) 0.1017(5) 0.0338(9) Uani d . 1 . .
    O O2 0.35364(18) 0.68568(12) 0.4305(5) 0.0289(8) Uani d . 1 . .
    O O5 0.1656(2) 0.60334(15) -0.0262(5) 0.0456(10) Uani d . 1 . .
    C C3 0.5223(3) 0.77468(17) 0.5011(7) 0.0242(11) Uani d . 1 . .
    H H3 0.4958 0.8074 0.5054 0.029 Uiso calc R 1 . .
    C C1 0.3912(3) 0.72711(19) 0.4857(7) 0.0229(11) Uani d . 1 . .
    C C2 0.4801(3) 0.72666(17) 0.4924(6) 0.0197(10) Uani d . 1 . .
    N N2 0.8974(2) 0.72776(16) 0.4834(6) 0.0341(10) Uani d . 1 . .
    N N1 0.6441(2) 0.72777(16) 0.4996(6) 0.0327(10) Uani d . 1 . .
    C C6 0.5224(3) 0.67929(18) 0.4894(7) 0.0246(11) Uani d . 1 . .
    H H6 0.4963 0.6462 0.4835 0.030 Uiso calc R 1 . .
    C C10 0.9388(3) 0.77404(19) 0.4767(7) 0.0308(12) Uani d . 1 . .
    H H10 0.9122 0.8067 0.4841 0.037 Uiso calc R 1 . .
    C C9 1.0183(3) 0.77478(18) 0.4595(7) 0.0275(12) Uani d . 1 . .
    H H9 1.0448 0.8076 0.4563 0.033 Uiso calc R 1 . .
    C C20 0.5069(3) 0.56100(17) 0.1414(7) 0.0258(11) Uani d . 1 . .
    C C19 0.4289(3) 0.57592(18) 0.2152(8) 0.0259(11) Uani d . 1 . .
    O O8 0.4127(2) 0.55701(14) 0.3746(5) 0.0371(9) Uani d . 1 . .
    N N4 0.6493(2) 0.52916(15) 0.0010(6) 0.0316(10) Uani d . 1 . .
    C C22 0.5972(3) 0.56051(19) -0.1083(8) 0.0337(13) Uani d . 1 . .
    H H22 0.6094 0.5719 -0.2323 0.040 Uiso calc R 1 . .
    C C23 0.6300(3) 0.5135(2) 0.1793(8) 0.0341(13) Uani d . 1 . .
    H H23 0.6649 0.4912 0.2561 0.041 Uiso calc R 1 . .
    C C5 0.6032(3) 0.6814(2) 0.4951(8) 0.0334(13) Uani d . 1 . .
    H H5 0.6312 0.6491 0.4959 0.040 Uiso calc R 1 . .
    C C8 1.0594(3) 0.72707(18) 0.4469(6) 0.0218(11) Uani d . 1 . .
    C C12 1.0174(3) 0.67961(19) 0.4565(7) 0.0279(12) Uani d . 1 . .
    H H12 1.0430 0.6466 0.4493 0.033 Uiso calc R 1 . .
    C C14 0.0414(3) 0.57066(17) -0.1642(7) 0.0242(11) Uani d . 1 . .
    C C15 0.0089(3) 0.57587(18) 0.0129(7) 0.0308(12) Uani d . 1 . .
    H H15 0.0389 0.5904 0.1228 0.037 Uiso calc R 1 . .
    C C13 0.1266(3) 0.58696(18) -0.1849(8) 0.0277(12) Uani d . 1 . .
    C C18 -0.0059(3) 0.54950(18) -0.3233(7) 0.0291(12) Uani d . 1 . .
    H H18 0.0130 0.5466 -0.4469 0.035 Uiso calc R 1 . .
    O O6 0.1513(2) 0.58320(14) -0.3490(5) 0.0413(10) Uani d . 1 . .
    C C24 0.5615(3) 0.52881(19) 0.2536(8) 0.0319(12) Uani d . 1 . .
    H H24 0.5514 0.5176 0.3796 0.038 Uiso calc R 1 . .
    C C21 0.5267(3) 0.57646(18) -0.0447(8) 0.0299(12) Uani d . 1 . .
    H H21 0.4919 0.5977 -0.1263 0.036 Uiso calc R 1 . .
    C C16 -0.0679(3) 0.55962(19) 0.0274(8) 0.0348(13) Uani d . 1 . .
    H H16 -0.0895 0.5645 0.1469 0.042 Uiso calc R 1 . .
    C C17 -0.0811(3) 0.53274(19) -0.2966(8) 0.0341(13) Uani d . 1 . .
    H H17 -0.1117 0.5176 -0.4043 0.041 Uiso calc R 1 . .
    C C4 0.6027(3) 0.77385(19) 0.5035(7) 0.0316(12) Uani d . 1 . .
    H H4 0.6299 0.8064 0.5080 0.038 Uiso calc R 1 . .
    C C11 0.9378(3) 0.6811(2) 0.4766(7) 0.0323(12) Uani d . 1 . .
    H H11 0.9107 0.6487 0.4859 0.039 Uiso calc R 1 . .
    O O1 0.3610(2) 0.76974(13) 0.5428(5) 0.0410(10) Uani d . 1 . .
    C C7 1.1467(3) 0.72688(19) 0.4130(7) 0.0249(11) Uani d . 1 . .
    O O3 1.17260(19) 0.68473(13) 0.3448(5) 0.0321(8) Uani d . 1 . .
    O O4 1.1839(2) 0.76939(14) 0.4499(6) 0.0419(10) Uani d . 1 . .
    O O3W 0.2587(2) 0.57863(14) 0.3352(5) 0.0308(8) Uani d D 1 . .
    H H3B 0.2294(19) 0.578(2) 0.429(4) 0.046 Uiso d D 1 . .
    H H3A 0.3050(10) 0.571(2) 0.387(6) 0.046 Uiso d D 1 . .
    O O2W 0.2838(2) 0.64789(16) -0.2408(6) 0.0436(10) Uani d D 1 . .
    H H2A 0.257(2) 0.6245(15) -0.310(7) 0.065 Uiso d D 1 . .
    H H2B 0.251(2) 0.6703(17) -0.205(8) 0.065 Uiso d D 1 . .
    N N5 0.7673(3) 0.5865(2) 0.3990(10) 0.0570(15) Uani d . 1 . .
    O O11 0.7991(3) 0.5483(2) 0.3274(7) 0.0789(15) Uani d . 1 . .
    O O9 0.7419(3) 0.5845(2) 0.5614(7) 0.094(2) Uani d . 1 . .
    O O10 0.7590(3) 0.6295(2) 0.3006(8) 0.0892(17) Uani d . 1 . .
    N N3 -0.1129(2) 0.53684(16) -0.1258(7) 0.0326(10) Uani d . 1 . .
    O O1W 0.7704(3) 0.65730(16) 0.9046(8) 0.0724(14) Uani d D 1 . .
    H H1A 0.769(5) 0.644(2) 1.019(4) 0.109 Uiso d D 1 . .
    H H1B 0.763(5) 0.6313(17) 0.824(7) 0.109 Uiso d D 1 . .
loop_
    _atom_site_aniso_label
    _atom_site_aniso_U_11
    _atom_site_aniso_U_22
    _atom_site_aniso_U_33
    _atom_site_aniso_U_12
    _atom_site_aniso_U_13
    _atom_site_aniso_U_23
    Nd1 0.01421(13) 0.02069(13) 0.02424(15) -0.00081(11) 0.00374(10) 0.00027(11)
    Ag1 0.0152(2) 0.0632(3) 0.0635(3) 0.0000(2) 0.00745(19) -0.0005(2)
    Ag2 0.0231(2) 0.0605(3) 0.0700(4) 0.0006(2) 0.0150(2) 0.0039(2)
    O7 0.028(2) 0.037(2) 0.037(2) 0.0145(16) 0.0071(16) 0.0030(16)
    O2 0.0205(18) 0.0311(18) 0.035(2) -0.0041(15) 0.0004(15) -0.0064(15)
    O5 0.041(2) 0.062(2) 0.033(2) -0.028(2) 0.0013(18) -0.0006(19)
    C3 0.024(3) 0.019(2) 0.030(3) 0.001(2) 0.002(2) -0.001(2)
    C1 0.017(3) 0.032(3) 0.021(3) 0.003(2) 0.006(2) 0.003(2)
    C2 0.017(2) 0.027(2) 0.015(3) 0.002(2) -0.0024(19) -0.0007(19)
    N2 0.021(2) 0.040(3) 0.042(3) 0.005(2) 0.0059(19) 0.000(2)
    N1 0.022(2) 0.036(3) 0.040(3) 0.003(2) 0.0046(19) 0.002(2)
    C6 0.020(3) 0.025(3) 0.029(3) -0.003(2) 0.004(2) -0.003(2)
    C10 0.025(3) 0.028(3) 0.039(3) 0.006(2) 0.000(2) -0.001(2)
    C9 0.027(3) 0.023(3) 0.033(3) -0.002(2) 0.003(2) -0.002(2)
    C20 0.025(3) 0.018(2) 0.034(3) 0.000(2) 0.001(2) -0.002(2)
    C19 0.024(3) 0.020(2) 0.034(3) 0.003(2) 0.003(2) -0.005(2)
    O8 0.035(2) 0.046(2) 0.032(2) 0.0109(18) 0.0120(17) 0.0124(18)
    N4 0.024(2) 0.028(2) 0.044(3) -0.0003(19) 0.007(2) -0.004(2)
    C22 0.031(3) 0.030(3) 0.042(4) 0.003(2) 0.010(2) 0.005(2)
    C23 0.023(3) 0.034(3) 0.045(4) 0.005(2) -0.001(2) 0.002(3)
    C5 0.024(3) 0.031(3) 0.044(4) 0.012(2) 0.003(2) 0.000(2)
    C8 0.019(3) 0.029(3) 0.017(3) -0.001(2) 0.0016(19) -0.003(2)
    C12 0.022(3) 0.025(3) 0.037(3) 0.002(2) 0.003(2) -0.001(2)
    C14 0.024(3) 0.019(2) 0.029(3) -0.004(2) 0.000(2) 0.000(2)
    C15 0.035(3) 0.028(3) 0.029(3) -0.005(2) 0.003(2) -0.006(2)
    C13 0.028(3) 0.023(3) 0.031(3) -0.008(2) 0.000(2) -0.002(2)
    C18 0.029(3) 0.030(3) 0.029(3) -0.003(2) 0.006(2) -0.002(2)
    O6 0.035(2) 0.057(3) 0.033(2) -0.0149(19) 0.0110(17) -0.0100(18)
    C24 0.029(3) 0.033(3) 0.034(3) -0.001(2) 0.001(2) 0.001(2)
    C21 0.032(3) 0.025(3) 0.033(3) 0.002(2) 0.003(2) 0.002(2)
    C16 0.032(3) 0.038(3) 0.035(3) 0.006(3) 0.012(2) -0.001(2)
    C17 0.030(3) 0.035(3) 0.036(3) -0.009(2) -0.005(3) 0.003(2)
    C4 0.027(3) 0.028(3) 0.040(3) -0.007(2) 0.002(2) 0.000(2)
    C11 0.026(3) 0.032(3) 0.040(3) -0.006(2) 0.004(2) 0.004(2)
    O1 0.022(2) 0.034(2) 0.067(3) 0.0073(16) 0.0020(17) -0.0206(19)
    C7 0.020(3) 0.032(3) 0.022(3) 0.001(2) 0.000(2) 0.003(2)
    O3 0.0211(19) 0.037(2) 0.040(2) 0.0038(16) 0.0118(15) -0.0043(17)
    O4 0.022(2) 0.043(2) 0.061(3) -0.0105(17) 0.0040(17) -0.0183(19)
    O3W 0.026(2) 0.034(2) 0.033(2) 0.0006(17) 0.0093(15) 0.0029(16)
    O2W 0.043(2) 0.058(3) 0.030(2) -0.010(2) 0.0055(18) -0.0101(18)
    N5 0.033(3) 0.068(4) 0.066(5) 0.011(3) -0.011(3) -0.016(4)
    O11 0.052(3) 0.109(4) 0.073(4) 0.026(3) -0.003(2) -0.027(3)
    O9 0.082(4) 0.167(6) 0.035(3) 0.062(4) 0.013(3) 0.004(3)
    O10 0.096(5) 0.084(4) 0.090(4) -0.013(3) 0.021(3) -0.014(3)
    N3 0.027(2) 0.030(2) 0.041(3) -0.0025(19) 0.006(2) 0.002(2)
    O1W 0.071(3) 0.041(3) 0.106(4) -0.009(3) 0.010(3) 0.001(2)
loop_
    _geom_bond_atom_site_label_1
    _geom_bond_atom_site_label_2
    _geom_bond_site_symmetry_2
    _geom_bond_distance
    _geom_bond_publ_flag
    Nd1 O1 4_575 2.381(3) y
    Nd1 O2 . 2.502(3) y
    Nd1 O3 1_455 2.426(3) y
    Nd1 O4 4_475 2.432(3) y
    Nd1 O5 . 2.416(3) y
    Nd1 O7 . 2.406(3) y
    Nd1 O2W . 2.492(4) y
    Nd1 O3W . 2.564(3) y
    Ag1 N1 . 2.155(4) y
    Ag1 N2 . 2.155(4) y
    Ag1 O1W 4_575 2.888(4) y
    Ag1 O10 . 2.771(5) y
    Ag2 N3 1_655 2.200(4) y
    Ag2 N4 . 2.184(4) y
    Ag2 O3W 3_665 2.741(4) y
    Ag2 O9 1_554 2.950(5) y
    O7 C19 . 1.272(5) ?
    O2 C1 . 1.246(5) ?
    O5 C13 . 1.271(5) ?
    C3 C4 . 1.361(6) ?
    C3 C2 . 1.387(6) ?
    C3 H3 . 0.9300 ?
    C1 O1 . 1.253(5) ?
    C1 C2 . 1.505(6) ?
    C2 C6 . 1.378(6) ?
    N2 C11 . 1.348(6) ?
    N2 C10 . 1.349(6) ?
    N1 C5 . 1.342(6) ?
    N1 C4 . 1.343(6) ?
    C6 C5 . 1.369(6) ?
    C6 H6 . 0.9300 ?
    C10 C9 . 1.365(7) ?
    C10 H10 . 0.9300 ?
    C9 C8 . 1.381(6) ?
    C9 H9 . 0.9300 ?
    C20 C24 . 1.390(6) ?
    C20 C21 . 1.392(7) ?
    C20 C19 . 1.507(7) ?
    C19 O8 . 1.234(6) ?
    N4 C23 . 1.341(6) ?
    N4 C22 . 1.342(6) ?
    C22 C21 . 1.370(7) ?
    C22 H22 . 0.9300 ?
    C23 C24 . 1.366(7) ?
    C23 H23 . 0.9300 ?
    C5 H5 . 0.9300 ?
    C8 C12 . 1.381(6) ?
    C8 C7 . 1.521(6) ?
    C12 C11 . 1.372(6) ?
    C12 H12 . 0.9300 ?
    C14 C15 . 1.377(7) ?
    C14 C18 . 1.380(6) ?
    C14 C13 . 1.521(7) ?
    C15 C16 . 1.378(7) ?
    C15 H15 . 0.9300 ?
    C13 O6 . 1.232(6) ?
    C18 C17 . 1.372(7) ?
    C18 H18 . 0.9300 ?
    C24 H24 . 0.9300 ?
    C21 H21 . 0.9300 ?
    C16 N3 . 1.348(6) ?
    C16 H16 . 0.9300 ?
    C17 N3 . 1.330(7) ?
    C17 H17 . 0.9300 ?
    C4 H4 . 0.9300 ?
    C11 H11 . 0.9300 ?
    C7 O4 . 1.241(5) ?
    C7 O3 . 1.241(5) ?
    O3W H3B . 0.85(3) ?
    O3W H3A . 0.85(3) ?
    O2W H2A . 0.85(4) ?
    O2W H2B . 0.84(4) ?
    N5 O11 . 1.215(6) ?
    N5 O9 . 1.223(7) ?
    N5 O10 . 1.260(7) ?
    O1W H1A . 0.85(3) ?
    O1W H1B . 0.85(4) ?
loop_
    _geom_angle_atom_site_label_1
    _geom_angle_atom_site_label_2
    _geom_angle_atom_site_label_3
    _geom_angle_site_symmetry_1
    _geom_angle_site_symmetry_3
    _geom_angle
    _geom_angle_publ_flag
    O1 Nd1 O7 4_575 . 81.12(12) ?
    O1 Nd1 O5 4_575 . 143.84(12) ?
    O7 Nd1 O5 . . 101.23(13) ?
    O1 Nd1 O3 4_575 1_455 118.20(12) ?
    O7 Nd1 O3 . 1_455 139.85(11) ?
    O5 Nd1 O3 . 1_455 83.25(12) ?
    O1 Nd1 O4 4_575 4_475 77.33(11) ?
    O7 Nd1 O4 . 4_475 145.83(12) ?
    O5 Nd1 O4 . 4_475 81.87(13) ?
    O3 Nd1 O4 1_455 4_475 74.25(12) ?
    O1 Nd1 O2W 4_575 . 76.30(13) ?
    O7 Nd1 O2W . . 73.28(12) ?
    O5 Nd1 O2W . . 70.13(12) ?
    O3 Nd1 O2W 1_455 . 142.39(11) ?
    O4 Nd1 O2W 4_475 . 76.03(13) ?
    O1 Nd1 O2 4_575 . 71.79(11) ?
    O7 Nd1 O2 . . 76.91(11) ?
    O5 Nd1 O2 . . 144.23(11) ?
    O3 Nd1 O2 1_455 . 76.96(11) ?
    O4 Nd1 O2 4_475 . 119.84(11) ?
    O2W Nd1 O2 . . 138.99(12) ?
    O1 Nd1 O3W 4_575 . 141.28(11) ?
    O7 Nd1 O3W . . 70.39(11) ?
    O5 Nd1 O3W . . 69.53(11) ?
    O3 Nd1 O3W 1_455 . 74.22(11) ?
    O4 Nd1 O3W 4_475 . 139.34(12) ?
    O2W Nd1 O3W . . 117.61(12) ?
    O2 Nd1 O3W . . 76.51(10) ?
    O1 Nd1 H2B 4_575 . 75.9(13) ?
    O7 Nd1 H2B . . 92.3(10) ?
    O5 Nd1 H2B . . 68.0(13) ?
    O3 Nd1 H2B 1_455 . 125.2(6) ?
    O4 Nd1 H2B 4_475 . 56.7(5) ?
    O2W Nd1 H2B . . 19.3(10) ?
    O2 Nd1 H2B . . 147.1(13) ?
    O3W Nd1 H2B . . 129.5(12) ?
    N2 Ag1 N1 . . 178.82(16) ?
    N4 Ag2 N3 . 1_655 147.86(15) ?
    C19 O7 Nd1 . . 138.6(3) ?
    C1 O2 Nd1 . . 132.5(3) ?
    C13 O5 Nd1 . . 146.1(3) ?
    C4 C3 C2 . . 119.9(4) ?
    C4 C3 H3 . . 120.0 ?
    C2 C3 H3 . . 120.0 ?
    O2 C1 O1 . . 125.1(4) ?
    O2 C1 C2 . . 118.9(4) ?
    O1 C1 C2 . . 115.9(4) ?
    C6 C2 C3 . . 117.7(4) ?
    C6 C2 C1 . . 121.9(4) ?
    C3 C2 C1 . . 120.4(4) ?
    C11 N2 C10 . . 117.4(4) ?
    C11 N2 Ag1 . . 121.4(3) ?
    C10 N2 Ag1 . . 121.1(3) ?
    C5 N1 C4 . . 117.4(4) ?
    C5 N1 Ag1 . . 121.4(3) ?
    C4 N1 Ag1 . . 121.2(3) ?
    C5 C6 C2 . . 119.3(4) ?
    C5 C6 H6 . . 120.4 ?
    C2 C6 H6 . . 120.4 ?
    N2 C10 C9 . . 122.5(4) ?
    N2 C10 H10 . . 118.8 ?
    C9 C10 H10 . . 118.8 ?
    C10 C9 C8 . . 120.3(4) ?
    C10 C9 H9 . . 119.9 ?
    C8 C9 H9 . . 119.9 ?
    C24 C20 C21 . . 116.4(5) ?
    C24 C20 C19 . . 121.2(5) ?
    C21 C20 C19 . . 122.3(4) ?
    O8 C19 O7 . . 125.8(5) ?
    O8 C19 C20 . . 118.6(4) ?
    O7 C19 C20 . . 115.6(5) ?
    C23 N4 C22 . . 117.1(5) ?
    C23 N4 Ag2 . . 121.5(3) ?
    C22 N4 Ag2 . . 121.2(4) ?
    N4 C22 C21 . . 122.8(5) ?
    N4 C22 H22 . . 118.6 ?
    C21 C22 H22 . . 118.6 ?
    N4 C23 C24 . . 123.2(5) ?
    N4 C23 H23 . . 118.4 ?
    C24 C23 H23 . . 118.4 ?
    N1 C5 C6 . . 123.1(4) ?
    N1 C5 H5 . . 118.4 ?
    C6 C5 H5 . . 118.4 ?
    C9 C8 C12 . . 117.4(4) ?
    C9 C8 C7 . . 121.2(4) ?
    C12 C8 C7 . . 121.3(4) ?
    C11 C12 C8 . . 120.0(4) ?
    C11 C12 H12 . . 120.0 ?
    C8 C12 H12 . . 120.0 ?
    C15 C14 C18 . . 117.7(5) ?
    C15 C14 C13 . . 121.5(4) ?
    C18 C14 C13 . . 120.7(5) ?
    C14 C15 C16 . . 120.0(5) ?
    C14 C15 H15 . . 120.0 ?
    C16 C15 H15 . . 120.0 ?
    O6 C13 O5 . . 126.3(5) ?
    O6 C13 C14 . . 118.5(4) ?
    O5 C13 C14 . . 115.2(5) ?
    C17 C18 C14 . . 119.1(5) ?
    C17 C18 H18 . . 120.4 ?
    C14 C18 H18 . . 120.4 ?
    C23 C24 C20 . . 120.2(5) ?
    C23 C24 H24 . . 119.9 ?
    C20 C24 H24 . . 119.9 ?
    C22 C21 C20 . . 120.3(5) ?
    C22 C21 H21 . . 119.9 ?
    C20 C21 H21 . . 119.9 ?
    N3 C16 C15 . . 122.2(5) ?
    N3 C16 H16 . . 118.9 ?
    C15 C16 H16 . . 118.9 ?
    N3 C17 C18 . . 123.8(5) ?
    N3 C17 H17 . . 118.1 ?
    C18 C17 H17 . . 118.1 ?
    N1 C4 C3 . . 122.5(4) ?
    N1 C4 H4 . . 118.7 ?
    C3 C4 H4 . . 118.7 ?
    N2 C11 C12 . . 122.4(5) ?
    N2 C11 H11 . . 118.8 ?
    C12 C11 H11 . . 118.8 ?
    C1 O1 Nd1 . 4_576 163.4(3) ?
    O4 C7 O3 . . 126.7(5) ?
    O4 C7 C8 . . 116.7(4) ?
    O3 C7 C8 . . 116.5(4) ?
    C7 O3 Nd1 . 1_655 135.8(3) ?
    C7 O4 Nd1 . 4_676 162.1(3) ?
    Nd1 O3W H3B . . 122(3) ?
    Nd1 O3W H3A . . 108(3) ?
    H3B O3W H3A . . 105.7(17) ?
    Nd1 O2W H2A . . 122(4) ?
    Nd1 O2W H2B . . 59(4) ?
    H2A O2W H2B . . 106(4) ?
    O11 N5 O9 . . 122.7(7) ?
    O11 N5 O10 . . 118.7(7) ?
    O9 N5 O10 . . 118.6(6) ?
    C17 N3 C16 . . 117.0(5) ?
    C17 N3 Ag2 . 1_455 121.6(3) ?
    C16 N3 Ag2 . 1_455 121.4(4) ?
    H1A O1W H1B . . 106(5) ?
loop_
    _geom_hbond_atom_site_label_D
    _geom_hbond_atom_site_label_H
    _geom_hbond_atom_site_label_A
    _geom_hbond_site_symmetry_A
    _geom_hbond_distance_DH
    _geom_hbond_distance_HA
    _geom_hbond_distance_DA
    _geom_hbond_angle_DHA
    _geom_hbond_publ_flag
    O1W H1A O10 1_556 0.85(3) 1.96(2) 2.796(8) 167(7) y
    O1W H1B O9 . 0.85(4) 2.12(5) 2.945(8) 164(6) y
    O2W H2A O6 . 0.85(4) 2.06(3) 2.799(5) 145(5) y
    O2W H2B O4 4_475 0.84(4) 2.21(4) 3.033(5) 166(5) y
    O3W H3A O8 . 0.85(3) 1.87(2) 2.653(5) 153(4) y
    O3W H3B O6 1_556 0.85(3) 2.11(3) 2.951(5) 174(5) y
data_global
_journal_date_recd_electronic     2009-09-26
_journal_date_accepted     2009-10-15
_journal_name_full     'Acta Crystallographica, Section E'
_journal_year     2009
_journal_volume     65
_journal_issue     11
_journal_page_first     m1434
_journal_page_last     m1435
_journal_paper_category     QM
_journal_coeditor_code     HY2237
_publ_contact_author_name     'Qing-Guang Zhan'
_publ_contact_author_address
;
School of Chemistry and Environment
South China Normal University
Guangzhou 510006
People's Republic of China
;
_publ_contact_author_email     zhanqg2001@yahoo.com.cn
_publ_contact_author_fax     ?
_publ_contact_author_phone     ?
_publ_section_title
;\
Poly[[diaquabis(\m~2~-isonicotinato-\k^2^<i>N</i>:<i>O</i>)bis(\m~3~-\
isonicotinato-\k^3^<i>N</i>:<i>O</i>:<i>O</i>')neodymium(III)disilver(I)]
nitrate monohydrate]
;
loop_
    _publ_author_name
    _publ_author_footnote
    _publ_author_address
    'Qing-Guang Zhan' .
;
School of Chemistry and Environment
South China Normal University
Guangzhou 510006
People's Republic of China
and
Key Laboratory of Technology on Electrochemical Energy
Storage and Power Generation in Guangdong Universities
South China Normal University
Guangzhou 510006
People's Republic of China
;
    'Jie-Xuan Huang' .
;
School of Chemistry and Environment
South China Normal University
Guangzhou 510006
People's Republic of China
;
    'Rong-Hua Zeng' .
;
School of Chemistry and Environment
South China Normal University
Guangzhou 510006
People's Republic of China
and
Key Laboratory of Technology on Electrochemical Energy
Storage and Power Generation in Guangdong Universities
South China Normal University
Guangzhou 510006
People's Republic of China
;
