# Supplementary material for: Poly[[diaqua­bis(μ2-isonicotinato-κ2 N:O)bis­(μ3-isonicotinato-κ3 N:O:O′)neodymium(III)disilver(I)] nitrate monohydrate]
Source: Acta Crystallogr Sect E Struct Rep Online. 2009 Oct 28;65(Pt 11):m1434–5. doi: 10.1107/S1600536809042342 (PMC2971066; doi:10.1107/S1600536809042342)
Supplement: Supplementary file 2 [file e-65-m1434-Isup2.hkl]

# 
# h,k,l, Fc-squared, Fo-squared, sigma(Fo-squared) and status flag 
# 
data_I
_shelx_title ' x in P2(1)/c' 
_shelx_refln_list_code          4 
_shelx_F_calc_maximum      513.43 
_exptl_crystal_F_000      1868.00 
_reflns_d_resolution_high  0.8346 
 
loop_ 
 _symmetry_equiv_pos_as_xyz 
 'x, y, z' 
 '-x, y+1/2, -z+1/2' 
 '-x, -y, -z' 
 'x, -y-1/2, z-1/2' 
 
_cell_length_a    16.9648 
_cell_length_b    24.7933 
_cell_length_c     6.7770 
_cell_angle_alpha  90.000 
_cell_angle_beta   95.849 
_cell_angle_gamma  90.000 
 
_shelx_F_squared_multiplier     1.000 
 
loop_ 
 _refln_index_h 
 _refln_index_k 
 _refln_index_l 
 _refln_F_squared_calc 
 _refln_F_squared_meas 
 _refln_F_squared_sigma 
 _refln_observed_status 
   3   0   0     1354.72     1407.34    104.30 o 
   4   0   0   207098.28   194055.06   4543.68 o 
   5   0   0    29182.96    30337.75    851.39 o 
   6   0   0   149355.39   140512.11   3393.10 o 
   7   0   0    17949.54    20247.54    671.73 o 
   8   0   0   137725.83   134977.30   3339.20 o 
   9   0   0      535.96      609.85    133.00 o 
  10   0   0    29255.85    30089.47   1001.61 o 
  11   0   0      431.06      526.01    138.49 o 
  12   0   0     8172.37     8671.64    492.57 o 
  13   0   0     1966.21     2454.12    300.18 o 
  14   0   0      810.65     1253.63    250.03 o 
  15   0   0      964.41      980.90    235.06 o 
  16   0   0     4530.28     4723.09    465.12 o 
  17   0   0     4891.67     4429.89    474.11 o 
  18   0   0    10609.66    10952.83    720.39 o 
  19   0   0      192.40      240.80    216.84 o 
  20   0   0    13274.00    13357.04    874.35 o 
   2   1   0     5306.11     5793.44    139.89 o 
   3   1   0       33.60       30.82     17.37 o 
   4   1   0    19975.13    21203.70    463.75 o 
   5   1   0    14589.50    15824.55    363.56 o 
   6   1   0    41153.39    40890.46    798.23 o 
   7   1   0     7595.98     8434.89    291.70 o 
   8   1   0   135471.16   137883.86   2412.43 o 
   9   1   0     1698.28     1712.92    140.42 o 
  10   1   0    66704.26    65062.35   2019.44 o 
  11   1   0      379.32      526.08    101.98 o 
  12   1   0    72413.12    71323.77   1449.30 o 
  13   1   0        7.66      134.58    118.90 o 
  14   1   0    28545.96    28606.84    775.79 o 
  15   1   0        1.17      -28.52     83.88 o 
  16   1   0    24360.41    25641.33    772.71 o 
  17   1   0      220.37      362.35    224.83 o 
  18   1   0    12189.18    12150.73    538.37 o 
  19   1   0       53.38      -99.34    109.81 o 
  20   1   0     5402.34     6345.71    556.82 o 
   0   2   0    17901.23    18586.68    482.09 o 
   1   2   0       59.98       59.76     19.79 o 
   2   2   0     5048.24     5419.87     97.96 o 
   3   2   0     1304.73     1379.13     50.79 o 
   4   2   0     1249.07     1279.61     94.16 o 
   5   2   0      992.45      959.07     81.08 o 
   6   2   0      937.38     1323.06    135.00 o 
   7   2   0     1517.80     1877.38    152.84 o 
   8   2   0      262.23      208.03     68.75 o 
   9   2   0    10853.38    11323.25    356.77 o 
  10   2   0        0.59       -2.16     81.72 o 
  11   2   0     4212.01     3708.67    224.94 o 
  12   2   0     2088.46     1919.55    183.96 o 
  13   2   0     1399.59     1708.09    186.12 o 
  14   2   0      886.40      719.35    140.12 o 
  15   2   0     2403.24     2039.40    229.05 o 
  16   2   0     4814.83     4401.28    323.29 o 
  17   2   0      333.56      539.70    157.59 o 
  18   2   0     3226.96     3329.05    482.09 o 
  19   2   0     1349.51     1312.91    238.21 o 
  20   2   0     3183.40     3305.24    356.02 o 
   1   3   0     8573.31     8720.70    119.55 o 
   2   3   0      159.78      152.61     26.22 o 
   3   3   0     2716.30     2465.18    102.65 o 
   4   3   0     1213.09     1249.40     60.03 o 
   5   3   0     4550.39     4654.27    187.77 o 
   6   3   0        8.87       72.77    125.64 o 
   7   3   0     8693.97     8668.95    275.33 o 
   8   3   0      392.02      529.11     88.18 o 
   9   3   0      535.01      591.25     97.04 o 
  10   3   0     7657.95     7742.59    435.93 o 
  11   3   0      258.39      144.37     79.12 o 
  12   3   0     4787.34     4424.84    253.93 o 
  13   3   0      251.17      349.24    142.11 o 
  14   3   0     2254.88     2089.08    221.96 o 
  15   3   0      556.60      549.17    161.32 o 
  16   3   0     1459.88     1691.59    226.17 o 
  17   3   0     3682.48     3987.06   1178.15 o 
  18   3   0       11.07      -15.59    111.24 o 
  19   3   0     1556.82     1316.33    405.61 o 
  20   3   0       75.86       79.20    150.43 o 
   0   4   0    72761.72    71275.08   1200.44 o 
   1   4   0      777.73      791.65     33.36 o 
   2   4   0       91.82       65.02     21.27 o 
   3   4   0     7919.30     7904.75    164.38 o 
   4   4   0        0.93       15.00     28.42 o 
   5   4   0    40760.79    39599.18    622.65 o 
   6   4   0     3780.63     3545.72    161.81 o 
   7   4   0   104358.93   105906.38   1893.18 o 
   8   4   0     3136.06     3424.61    178.72 o 
   9   4   0    72238.59    71887.70   1392.39 o 
  10   4   0     1204.76     1462.89    279.60 o 
  11   4   0    41799.04    40980.90    930.26 o 
  12   4   0      277.47      307.20    104.06 o 
  13   4   0    38349.12    38145.43   1104.54 o 
  14   4   0       13.24      157.94     87.92 o 
  15   4   0    32456.24    32525.17   1775.28 o 
  16   4   0        5.16      -61.56     88.72 o 
  17   4   0    26410.59    25539.19    803.45 o 
  18   4   0        0.92      -81.64    108.94 o 
  19   4   0    11069.01    11047.97    537.45 o 
  20   4   0       38.13      -19.74    148.34 o 
   1   5   0   157629.63   146826.05   2725.89 o 
   2   5   0      301.29      361.65     30.56 o 
   3   5   0    83353.38    79077.35   1140.31 o 
   4   5   0     6332.50     6619.55    150.94 o 
   5   5   0    61942.12    61711.89    811.65 o 
   6   5   0     2755.17     3250.16    336.74 o 
   7   5   0    41274.54    41387.36   1132.49 o 
   8   5   0     1321.98     1261.56    127.94 o 
   9   5   0     9699.89     9468.57    463.50 o 
  10   5   0     3416.04     3306.81    210.55 o 
  11   5   0     1069.01     1092.05    146.10 o 
  12   5   0     3250.99     3197.87    343.85 o 
  13   5   0       62.48      131.36     90.04 o 
  14   5   0      484.37      453.86    183.78 o 
  15   5   0     3075.76     3256.64    275.71 o 
  16   5   0      386.93      575.21    146.60 o 
  17   5   0     6924.75     6893.06    404.24 o 
  18   5   0       51.16      -57.64    116.45 o 
  19   5   0     9067.38    10121.92    546.59 o 
   0   6   0      248.78      238.11    174.42 o 
   1   6   0     2348.18     2399.39     67.50 o 
   2   6   0    78091.94    77135.15    846.91 o 
   3   6   0    17032.34    17590.64    285.93 o 
   4   6   0    44383.98    42406.93    677.97 o 
   5   6   0    19636.13    19888.81    464.79 o 
   6   6   0    26318.65    26616.31    911.38 o 
   7   6   0     9050.20     8470.39    290.61 o 
   8   6   0     7549.19     8145.38    461.13 o 
   9   6   0     8670.89     8339.02    590.64 o 
  10   6   0     6121.63     5637.45    265.25 o 
  11   6   0    21099.73    20969.80    613.72 o 
  12   6   0      787.43      887.45    144.58 o 
  13   6   0    11884.26    12044.56    456.72 o 
  14   6   0       20.15       49.97     99.19 o 
  15   6   0     5681.95     5334.99    382.90 o 
  16   6   0      402.66      285.23    126.97 o 
  17   6   0     4083.73     2929.13    296.25 o 
  18   6   0     1131.65     1423.43    237.30 o 
  19   6   0      965.70      623.52    203.96 o 
   1   7   0     4517.06     4427.26    102.72 o 
   2   7   0     3261.35     3256.44     85.94 o 
   3   7   0    75426.80    73967.22    829.27 o 
   4   7   0     6572.55     6884.20    165.94 o 
   5   7   0    22080.22    20917.66    414.51 o 
   6   7   0     6358.13     6537.21    199.35 o 
   7   7   0     6793.80     5895.58    194.01 o 
   8   7   0     5934.48     5984.72    255.26 o 
   9   7   0     2303.28     2163.93    175.47 o 
  10   7   0     2217.67     2460.73    198.42 o 
  11   7   0      994.89      725.74    276.73 o 
  12   7   0     9588.15     9458.20    389.10 o 
  13   7   0        1.13       25.30     78.93 o 
  14   7   0     4099.98     4165.06    296.62 o 
  15   7   0     2106.34     2695.62    321.39 o 
  16   7   0     2013.95     2186.69    256.96 o 
  17   7   0     4181.31     4576.13    354.67 o 
  18   7   0     1797.92     2601.74    483.09 o 
  19   7   0     2321.58     1968.27    287.68 o 
   0   8   0      738.86      856.72     60.01 o 
   1   8   0       22.75       18.96     48.21 o 
   2   8   0    45548.92    45868.16    546.08 o 
   3   8   0     4691.03     4768.21     95.56 o 
   4   8   0     3112.05     3144.10     93.72 o 
   5   8   0     7252.52     6583.23    176.16 o 
   6   8   0     8205.97     7901.95    228.74 o 
   7   8   0    27165.01    27109.99    565.64 o 
   8   8   0     5182.60     5034.37    242.62 o 
   9   8   0    24232.29    22453.92    600.60 o 
  10   8   0     3052.91     3291.12    180.75 o 
  11   8   0    15892.00    16741.58    744.35 o 
  12   8   0      218.62      364.48    121.50 o 
  13   8   0    21498.43    21455.22    660.69 o 
  14   8   0      203.88      104.62    217.84 o 
  15   8   0    16750.81    16239.97    594.82 o 
  16   8   0        1.99      -59.31    174.05 o 
  17   8   0     5722.76     5524.98    390.34 o 
  18   8   0      102.86       81.41    124.55 o 
  19   8   0     5192.14     4841.95    403.39 o 
   1   9   0    31813.83    32997.10    418.04 o 
   2   9   0     6200.41     6574.84    137.77 o 
   3   9   0      191.87      257.47     33.41 o 
   4   9   0     6263.63     6165.92    137.17 o 
   5   9   0      109.42      120.11     45.02 o 
   6   9   0    10583.37    10707.79    443.58 o 
   7   9   0     2191.99     2082.10    225.97 o 
   8   9   0    10865.39    10913.01    514.90 o 
   9   9   0     3743.93     3583.73    535.36 o 
  10   9   0    17943.86    18525.76    557.11 o 
  11   9   0     3059.81     2850.94    185.43 o 
  12   9   0     1624.82     2050.60    214.66 o 
  13   9   0       27.18      104.77    147.60 o 
  14   9   0    10735.15    12027.49    495.99 o 
  15   9   0        0.89       54.15    187.77 o 
  16   9   0     5590.38     5477.77    378.22 o 
  17   9   0       27.02       33.89    129.88 o 
  18   9   0     2274.41     2479.73    305.59 o 
  19   9   0       37.15       38.60    145.05 o 
   0  10   0    10787.68    10747.80    227.35 o 
   1  10   0      212.33      224.78     37.18 o 
   2  10   0     1323.32     1355.63     68.53 o 
   3  10   0     5922.67     5863.12    113.07 o 
   4  10   0     8891.39     9269.72    156.52 o 
   5  10   0    10158.68     9649.54    208.56 o 
   6  10   0     5247.80     5625.67    256.68 o 
   7  10   0    11379.36    10848.42    300.52 o 
   8  10   0       43.32       48.42     66.70 o 
   9  10   0     9841.65     9533.80    667.74 o 
  10  10   0     2189.93     2074.90    206.24 o 
  11  10   0    12683.47    12495.33    665.37 o 
  12  10   0      101.58     -117.21    137.62 o 
  13  10   0    17622.61    16946.43    589.34 o 
  14  10   0     2120.19     1874.99    237.29 o 
  15  10   0    12172.26    11490.31    870.23 o 
  16  10   0     1579.81     1314.73    225.40 o 
  17  10   0     5537.27     5286.80    398.32 o 
  18  10   0     1246.66      764.67    203.99 o 
  19  10   0     3660.24     4251.49    443.66 o 
   1  11   0    66471.32    65092.87    762.98 o 
   2  11   0     1679.87     1713.45     78.76 o 
   3  11   0    36591.08    37174.40    485.36 o 
   4  11   0     6289.09     6345.90    179.09 o 
   5  11   0    37775.22    38089.67    492.90 o 
   6  11   0     8392.92     7981.18    297.10 o 
   7  11   0    19505.94    18487.89    451.41 o 
   8  11   0     8871.84     8804.83    283.45 o 
   9  11   0     8898.80     8890.49    371.64 o 
  10  11   0     3187.65     3240.25    339.48 o 
  11  11   0     4635.74     4879.58    348.72 o 
  12  11   0    14830.29    15432.88    552.30 o 
  13  11   0       50.50      -27.79    136.99 o 
  14  11   0     4966.94     4256.67    325.97 o 
  15  11   0      390.35      348.54    156.45 o 
  16  11   0     2454.47     2547.70    292.52 o 
  17  11   0      857.39      904.21    209.52 o 
  18  11   0     2296.98     2104.26    294.20 o 
   0  12   0    76367.52    73327.26   1102.39 o 
   1  12   0      202.90      278.02     45.32 o 
   2  12   0    61304.56    57451.48    773.76 o 
   3  12   0      488.24      571.66     57.12 o 
   4  12   0    54100.30    53585.11    599.33 o 
   5  12   0     2559.32     3010.67    150.25 o 
   6  12   0    22763.33    21178.46    324.41 o 
   7  12   0     7651.25     7957.05    202.82 o 
   8  12   0    17848.22    17637.95    435.20 o 
   9  12   0     7676.49     7816.36    596.62 o 
  10  12   0    11176.16    11233.40    447.17 o 
  11  12   0     4371.92     3900.57    558.70 o 
  12  12   0     1062.87     1144.28    187.35 o 
  13  12   0     4002.93     3500.60    491.95 o 
  14  12   0       21.14     -107.06    121.65 o 
  15  12   0     2643.75     2297.80    322.27 o 
  16  12   0      548.86      183.03    148.83 o 
  17  12   0     1784.22     1976.30    285.68 o 
  18  12   0     1279.70      826.35    228.37 o 
   1  13   0     3955.26     3969.35    198.71 o 
   2  13   0      106.36      178.73     49.47 o 
   3  13   0     2607.52     2669.91    104.52 o 
   4  13   0     2500.94     2528.05    108.23 o 
   5  13   0       67.61       71.06     44.91 o 
   6  13   0     5762.68     5880.71    174.33 o 
   7  13   0      122.76      144.05     51.04 o 
   8  13   0    10761.82    10332.87    680.28 o 
   9  13   0      168.44      142.01     77.11 o 
  10  13   0    12643.17    12401.36    612.97 o 
  11  13   0       86.13       68.36    109.19 o 
  12  13   0    11010.61    10504.24    465.72 o 
  13  13   0        7.45      -93.09     70.53 o 
  14  13   0     7629.02     7851.89    636.55 o 
  15  13   0      350.87      394.46    363.31 o 
  16  13   0     7068.44     7942.85    698.06 o 
  17  13   0      591.93      268.21    182.03 o 
  18  13   0     3202.66     3641.52    377.21 o 
   0  14   0     7218.24     7255.05    204.20 o 
   1  14   0        0.95       25.80     33.09 o 
   2  14   0     2725.17     2386.93    121.24 o 
   3  14   0      734.49      837.15     84.00 o 
   4  14   0    12510.27    12061.78    268.00 o 
   5  14   0      867.89      898.01     83.71 o 
   6  14   0     4565.86     4747.82    162.73 o 
   7  14   0     1300.41     1091.25    129.65 o 
   8  14   0     1669.55     1966.58    218.96 o 
   9  14   0     2114.10     2150.71    179.56 o 
  10  14   0      638.61      851.87    175.59 o 
  11  14   0     7518.31     7433.03    805.48 o 
  12  14   0       72.42      132.76    124.02 o 
  13  14   0     2703.68     2901.96    287.70 o 
  14  14   0        0.04      195.68    129.45 o 
  15  14   0     2267.77     2403.98    308.54 o 
  16  14   0        0.02       24.54    131.20 o 
  17  14   0     1551.26     1675.07    289.88 o 
   1  15   0     1977.70     1973.13    189.12 o 
   2  15   0       51.12       63.04     48.18 o 
   3  15   0     1882.47     1978.16    189.27 o 
   4  15   0     6213.96     6010.11    223.88 o 
   5  15   0      152.94      101.70     50.94 o 
   6  15   0    13660.13    12634.09    324.97 o 
   7  15   0     1344.26     1262.42    143.07 o 
   8  15   0    17942.78    17972.63    470.38 o 
   9  15   0      929.30     1067.94    201.13 o 
  10  15   0    10633.96    10607.99    457.24 o 
  11  15   0      789.22      786.04    264.25 o 
  12  15   0     7490.24     8134.16    427.45 o 
  13  15   0      315.66      550.32    177.58 o 
  14  15   0    11533.29    10931.13    520.51 o 
  15  15   0       50.67     -157.06    368.30 o 
  16  15   0     9134.51     8713.18    507.20 o 
  17  15   0       47.32     -141.46    205.61 o 
   0  16   0    23910.75    23816.25    607.44 o 
   1  16   0       36.48      164.07    102.29 o 
   2  16   0    17949.22    18124.94    361.39 o 
   3  16   0      340.06      338.84     67.64 o 
   4  16   0     5804.95     5262.75    179.44 o 
   5  16   0     5651.95     5463.02    239.87 o 
   6  16   0     6724.04     6600.97    263.78 o 
   7  16   0     3947.05     4356.48    232.35 o 
   8  16   0     4507.30     4689.73    248.50 o 
   9  16   0     2548.34     2109.15    188.14 o 
  10  16   0     1302.85     1784.10    232.32 o 
  11  16   0     7305.25     7643.90    416.22 o 
  12  16   0      445.71      608.43    177.36 o 
  13  16   0     3863.11     4270.52    348.09 o 
  14  16   0      575.25      779.72    200.33 o 
  15  16   0     3350.57     3572.58    514.53 o 
  16  16   0     1223.49      884.86    229.09 o 
  17  16   0     2790.00     3073.37    365.43 o 
   1  17   0    18221.84    18250.79    366.66 o 
   2  17   0     2926.95     3022.90    168.35 o 
   3  17   0    15992.94    15521.25    335.56 o 
   4  17   0     1963.50     1962.05    128.14 o 
   5  17   0    10829.75    10915.12    275.05 o 
   6  17   0     5200.41     5326.29    250.20 o 
   7  17   0     9386.90     9346.35    381.24 o 
   8  17   0    10256.21    10323.68    506.83 o 
   9  17   0     5486.84     5754.88    284.34 o 
  10  17   0    16026.91    15253.75    575.85 o 
  11  17   0      627.31      571.67    176.74 o 
  12  17   0     3508.09     3668.25    326.09 o 
  13  17   0      195.77        0.14    227.82 o 
  14  17   0     4886.12     5164.70    394.26 o 
  15  17   0        2.15      164.88    124.85 o 
  16  17   0     5278.90     5284.54    441.15 o 
   0  18   0    43411.50    42470.67    948.90 o 
   1  18   0      289.02      252.82     68.30 o 
   2  18   0    15976.19    15935.82    345.83 o 
   3  18   0      438.25      493.75     99.19 o 
   4  18   0    18721.13    18236.25    381.37 o 
   5  18   0       34.84       36.93     81.93 o 
   6  18   0    13158.14    12940.70    390.51 o 
   7  18   0       87.50      109.11     86.05 o 
   8  18   0     8374.98     8044.92    321.11 o 
   9  18   0     5353.30     4582.01    264.97 o 
  10  18   0      308.49      293.43    344.72 o 
  11  18   0      388.00      352.36    165.99 o 
  12  18   0      329.12      535.54    409.98 o 
  13  18   0      350.33      179.07    168.43 o 
  14  18   0       19.07     -191.43    127.62 o 
  15  18   0     1825.54     2162.64    246.82 o 
  16  18   0     1344.39     1494.61    288.26 o 
   1  19   0     1123.92     1115.70    112.37 o 
   2  19   0      473.60      290.73     72.86 o 
   3  19   0      793.19      960.98    151.41 o 
   4  19   0     3667.27     3616.97    171.51 o 
   5  19   0      493.57      563.67    137.62 o 
   6  19   0     5293.02     5441.47    292.07 o 
   7  19   0      853.83      810.36    192.76 o 
   8  19   0    12758.44    12388.49    404.44 o 
   9  19   0      189.85      123.78    110.80 o 
  10  19   0     7296.21     7171.38    410.90 o 
  11  19   0       39.63      -87.02    197.38 o 
  12  19   0    14278.02    14842.88    615.33 o 
  13  19   0        2.82       72.60    183.90 o 
  14  19   0     6201.97     5850.58    431.13 o 
  15  19   0       12.51       40.50    206.36 o 
   0  20   0    16444.40    15529.61    501.01 o 
   1  20   0        2.26      -26.31     57.80 o 
   2  20   0      221.73      332.06     79.50 o 
   3  20   0       64.20       39.69     59.69 o 
   4  20   0      475.37      331.94    100.87 o 
   5  20   0      393.35      489.63    112.39 o 
   6  20   0      134.21      159.01     93.93 o 
   7  20   0     1491.20     1256.15    159.53 o 
   8  20   0      433.90      422.84    120.25 o 
   9  20   0      280.06      459.23    124.91 o 
  10  20   0      887.73      765.03    188.27 o 
  11  20   0      394.06      388.46    165.32 o 
  12  20   0        1.79      221.13    161.57 o 
  13  20   0      356.83      127.95    161.16 o 
  14  20   0       23.99      218.35    172.63 o 
   1  21   0     2175.30     2241.39    166.43 o 
   2  21   0      752.32      667.44     98.62 o 
   3  21   0     1042.97     1260.70    122.63 o 
   4  21   0      854.42      986.98    142.89 o 
   5  21   0     2977.60     3236.03    224.46 o 
   6  21   0     2080.42     2342.84    206.78 o 
   7  21   0     1876.28     2042.67    200.13 o 
   8  21   0      196.71      157.12    107.31 o 
   9  21   0       54.41       52.84     97.49 o 
  10  21   0     2160.86     2009.21    265.46 o 
  11  21   0       39.69       47.75    124.35 o 
  12  21   0      766.00     1132.91    244.88 o 
  13  21   0       90.59      174.16    156.43 o 
  14  21   0     2376.05     2588.08    333.41 o 
   0  22   0      436.95      520.48    136.71 o 
   1  22   0     1029.23     1129.87    122.02 o 
   2  22   0     3651.33     3487.87    183.46 o 
   3  22   0     2475.83     2549.56    221.64 o 
   4  22   0     3439.62     3464.47    360.83 o 
   5  22   0     5948.10     6170.03    291.80 o 
   6  22   0     3199.31     3193.43    236.55 o 
   7  22   0    10379.92    10124.87    381.78 o 
   8  22   0       56.58       21.54    160.52 o 
   9  22   0     7638.55     7461.64    370.70 o 
  10  22   0      410.93      148.73    379.66 o 
  11  22   0     8059.14     9097.95    988.63 o 
  12  22   0       35.07     -166.78    191.39 o 
  13  22   0    10120.39    10400.55    839.54 o 
   1  23   0    21140.37    21643.47    544.23 o 
   2  23   0      128.88      281.94    104.63 o 
   3  23   0    21455.63    22599.81    571.76 o 
   4  23   0      544.29      727.98    136.20 o 
   5  23   0    22923.47    22861.82    590.18 o 
   6  23   0      475.22      746.80    146.33 o 
   7  23   0    13071.23    12018.55    422.94 o 
   8  23   0      893.79     1049.22    174.28 o 
   9  23   0     3584.54     4441.73    294.87 o 
  10  23   0      527.67      394.84    265.37 o 
  11  23   0     1082.72     1295.25    262.50 o 
  12  23   0      124.24      231.21    178.41 o 
   0  24   0      735.22      639.67    300.68 o 
   1  24   0       89.57      308.02     83.30 o 
   2  24   0     4539.94     5317.27    291.00 o 
   3  24   0      525.57      679.43    151.34 o 
   4  24   0     3915.49     4496.01    284.07 o 
   5  24   0     4705.55     5097.16    292.69 o 
   6  24   0     2138.42     2691.49    231.08 o 
   7  24   0    10312.14     9196.80    609.17 o 
   8  24   0      725.13      632.40    217.05 o 
   9  24   0     1349.20     1718.24    422.11 o 
  10  24   0      373.95      686.18    207.28 o 
  11  24   0     5366.60     4923.20    467.24 o 
   1  25   0      296.01      352.37    150.04 o 
   2  25   0        3.76      -45.32     89.44 o 
   3  25   0      261.51      145.57    108.13 o 
   4  25   0      238.28       11.29    128.91 o 
   5  25   0      461.47      458.32    124.40 o 
   6  25   0     1404.55     1522.46    286.23 o 
   7  25   0      815.94      574.11    280.21 o 
   8  25   0       20.79      174.09    115.18 o 
   9  25   0       14.59      -64.68    144.74 o 
  10  25   0      236.31       27.75    272.86 o 
   0  26   0     6129.56     6337.04    574.42 o 
   1  26   0       51.76      158.46     98.24 o 
   2  26   0      935.94     1229.42    167.68 o 
   3  26   0        0.85       84.13     95.00 o 
   4  26   0      509.99      839.43    152.35 o 
   5  26   0        5.97      123.79    166.74 o 
   6  26   0      342.69      346.17    128.56 o 
   7  26   0       48.47      165.51    113.38 o 
   8  26   0      450.51      386.59    218.51 o 
   9  26   0       27.92       96.27    185.28 o 
   1  27   0      436.49      434.95    125.85 o 
   2  27   0      457.83      417.35    190.12 o 
   3  27   0       14.07      103.34    104.48 o 
   4  27   0     1266.43     1470.22    286.96 o 
   5  27   0       47.90      -68.74    101.84 o 
   6  27   0     3826.72     3511.90    274.47 o 
   7  27   0        3.67      -35.44    114.41 o 
   8  27   0     4313.47     4864.19    322.35 o 
   0  28   0     7903.48     7155.50    633.30 o 
   1  28   0       58.77       95.37    145.60 o 
   2  28   0     9210.27     9100.88    373.62 o 
   3  28   0      154.61      232.83    115.93 o 
   4  28   0     4547.99     4948.84    308.33 o 
   5  28   0      607.47      804.21    162.17 o 
   6  28   0     3564.97     3535.78    284.77 o 
   1  29   0     3543.29     4046.02    370.54 o 
   2  29   0      132.08      308.70    179.23 o 
   3  29   0     4015.79     3831.36    345.57 o 
   4  29   0      607.39      570.19    187.50 o 
 -20   1   1      746.14      600.03    203.08 o 
 -19   1   1      136.73     -143.29    123.94 o 
 -18   1   1     1925.90     1602.25    242.68 o 
 -17   1   1       15.16     -128.21     92.78 o 
 -16   1   1        0.22       44.72     98.20 o 
 -15   1   1      114.91       86.39    100.90 o 
 -14   1   1      396.14      646.89    204.61 o 
 -13   1   1     3584.99     3702.77    249.52 o 
 -12   1   1      824.52      945.65    136.94 o 
 -11   1   1     2222.33     2254.00    181.48 o 
 -10   1   1     3918.64     4282.64    217.11 o 
  -9   1   1     1541.94     1371.06    129.22 o 
  -8   1   1    15436.78    16020.94    417.94 o 
  -7   1   1    36147.42    39495.69    792.30 o 
  -6   1   1     8897.87     7737.20    232.90 o 
  -5   1   1    20002.48    21060.68    445.99 o 
  -4   1   1    15702.35    15914.26    446.16 o 
  -3   1   1     9440.90    10102.40    227.59 o 
  -2   1   1    26218.97    27128.02    411.67 o 
  -1   1   1    19760.30    21136.40    338.11 o 
   0   1   1    54559.43    56380.86   1433.54 o 
   1   1   1    26503.24    27889.27    320.98 o 
   2   1   1     4635.72     4585.21     74.12 o 
   3   1   1    12913.46    13626.05    172.19 o 
   4   1   1     8778.27     8803.56    139.91 o 
   5   1   1    24710.24    24605.94    294.32 o 
   6   1   1     6542.36     6530.02    140.42 o 
   7   1   1    14538.32    14748.14    246.87 o 
   8   1   1     7061.48     6645.48    185.83 o 
   9   1   1     2953.58     2956.22    135.06 o 
  10   1   1     2083.85     1819.21    158.43 o 
  11   1   1     2679.56     2581.36    194.95 o 
  12   1   1       51.56        7.85     58.50 o 
  13   1   1     2655.57     2544.80    222.41 o 
  14   1   1       17.59      167.04     92.70 o 
  15   1   1      182.94       88.90     91.28 o 
  16   1   1       85.59      222.88    143.10 o 
  17   1   1      533.89      515.75    156.39 o 
  18   1   1      352.90      398.19    166.31 o 
  19   1   1     1021.34      905.00    207.99 o 
 -20   2   1     3882.62     3624.69    368.91 o 
 -19   2   1      139.54      182.74    144.25 o 
 -18   2   1     5956.26     6349.61    409.51 o 
 -17   2   1      294.38      130.39    130.20 o 
 -16   2   1     4204.21     4825.95    332.69 o 
 -15   2   1     2620.21     2802.47    253.21 o 
 -14   2   1     2965.76     3363.88    259.28 o 
 -13   2   1     6732.95     6518.12    315.48 o 
 -12   2   1     2421.47     2296.48    196.11 o 
 -11   2   1    10248.42     9730.93    353.74 o 
 -10   2   1     2361.41     2151.56    230.81 o 
  -9   2   1    19308.61    19642.18    695.94 o 
  -8   2   1     2039.18     1922.89    242.04 o 
  -7   2   1    20450.03    20704.92    484.91 o 
  -6   2   1     3682.18     4135.75    167.39 o 
  -5   2   1    17684.92    18317.60    408.35 o 
  -4   2   1     4255.23     4282.11    208.23 o 
  -3   2   1    44660.16    45672.62    679.45 o 
  -2   2   1    14335.34    14556.05    246.88 o 
  -1   2   1    80382.73    79267.94   1125.96 o 
   0   2   1    24015.11    24713.66    386.19 o 
   1   2   1     6987.50     7351.36    112.03 o 
   2   2   1    17529.17    18347.79    237.58 o 
   3   2   1    18598.66    18719.04    251.70 o 
   4   2   1    23325.65    22211.63    262.45 o 
   5   2   1    13386.39    13581.72    217.63 o 
   6   2   1    20561.32    19629.10    381.32 o 
   7   2   1     3167.58     3392.72    105.33 o 
   8   2   1    16863.66    17368.13    471.78 o 
   9   2   1     1176.99     1300.37    134.05 o 
  10   2   1    12815.00    12721.01    582.86 o 
  11   2   1     6344.37     6365.36    243.48 o 
  12   2   1    10515.31    10741.01    398.75 o 
  13   2   1     7763.46     7861.01    351.29 o 
  14   2   1     1527.93     1333.61    179.91 o 
  15   2   1     3783.20     4097.26    387.02 o 
  16   2   1     2088.32     2384.42    254.74 o 
  17   2   1     9423.10     9832.54    469.19 o 
  18   2   1      240.41      117.73    134.84 o 
  19   2   1     8637.72     9379.40    501.31 o 
 -20   3   1     1513.26     1139.53    244.39 o 
 -19   3   1    18128.49    17634.35    689.66 o 
 -18   3   1     5596.15     5757.60    398.65 o 
 -17   3   1    31142.32    29496.78    869.61 o 
 -16   3   1     7597.68     7471.43    389.19 o 
 -15   3   1    31646.91    34329.00    905.37 o 
 -14   3   1     9103.19     9209.70    393.92 o 
 -13   3   1    43201.77    42287.83    990.27 o 
 -12   3   1    14152.79    13946.37    633.30 o 
 -11   3   1    38668.01    39100.98    887.19 o 
 -10   3   1    11872.92    11864.37    384.38 o 
  -9   3   1    34154.79    33417.30    904.17 o 
  -8   3   1     5514.50     5570.20    228.34 o 
  -7   3   1    74376.13    77091.41   1414.64 o 
  -6   3   1     4669.44     4779.77    187.55 o 
  -5   3   1    21463.64    20764.77    454.86 o 
  -4   3   1     4171.86     3967.02    143.45 o 
  -3   3   1     2558.87     2597.87    177.57 o 
  -2   3   1    10336.60    10298.43    198.07 o 
  -1   3   1     1203.38     1379.67     49.68 o 
   0   3   1    20812.92    21886.52    299.50 o 
   1   3   1     6046.18     6391.10    106.81 o 
   2   3   1     1901.23     2221.83    112.96 o 
   3   3   1     8917.59     9016.08    235.24 o 
   4   3   1      261.38      230.81     35.15 o 
   5   3   1    13359.51    13274.76    215.27 o 
   6   3   1     3928.62     3840.48    108.46 o 
   7   3   1    42917.91    42611.43    605.93 o 
   8   3   1    25744.10    25650.50    383.83 o 
   9   3   1    48424.29    46372.01    708.24 o 
  10   3   1    31542.14    29964.42    604.74 o 
  11   3   1    36204.48    37442.84    936.15 o 
  12   3   1    22631.18    21867.40    619.84 o 
  13   3   1    18918.70    19068.42    585.91 o 
  14   3   1    12909.07    12183.36    466.68 o 
  15   3   1    17599.74    19229.79    632.80 o 
  16   3   1     9848.05    10529.77    465.61 o 
  17   3   1    12265.41    11563.27    509.73 o 
  18   3   1     9734.21    10512.87    640.54 o 
  19   3   1     3083.83     3988.55   1014.34 o 
 -20   4   1     2461.92     2200.19    313.41 o 
 -19   4   1      442.44      217.27    169.45 o 
 -18   4   1     1951.82     2055.15    399.25 o 
 -17   4   1      639.97      617.19    169.43 o 
 -16   4   1     1402.91     1397.20    328.38 o 
 -15   4   1      299.86      276.55    119.30 o 
 -14   4   1     1068.72     1052.18    162.53 o 
 -13   4   1     1647.12     1485.48    179.71 o 
 -12   4   1       39.50       60.78     73.98 o 
 -11   4   1    10478.48    11135.15    392.08 o 
 -10   4   1      722.72      613.88    247.66 o 
  -9   4   1    17146.61    16970.47    467.98 o 
  -8   4   1     8728.72     9608.01    315.12 o 
  -7   4   1    50739.39    49211.40    970.96 o 
  -6   4   1      775.96      815.26     92.26 o 
  -5   4   1    56695.63    55301.27   1047.40 o 
  -4   4   1      277.05      418.15     54.34 o 
  -3   4   1    29274.92    28888.61    468.14 o 
  -2   4   1     1752.22     2121.41    106.59 o 
  -1   4   1    13169.94    13627.95    213.04 o 
   0   4   1    22839.52    24639.14    302.52 o 
   1   4   1   108847.06   105991.44   1138.79 o 
   2   4   1    16933.54    17561.97    239.88 o 
   3   4   1     9646.75    10023.10    166.59 o 
   4   4   1     3654.32     3592.44    106.75 o 
   5   4   1     8471.34     9009.20    233.98 o 
   6   4   1     4589.90     4806.35    175.61 o 
   7   4   1     6142.90     6625.16    180.28 o 
   8   4   1     5827.32     5971.93    153.97 o 
   9   4   1      130.84      128.47     42.80 o 
  10   4   1     6833.82     7399.34    257.70 o 
  11   4   1      959.16      955.63    134.85 o 
  12   4   1      666.77      829.08    142.53 o 
  13   4   1     1083.05      975.22    152.80 o 
  14   4   1     2046.13     1857.27    212.72 o 
  15   4   1     6561.89     6750.96    803.36 o 
  16   4   1      641.79      593.27    149.00 o 
  17   4   1     4150.20     3991.13    423.95 o 
  18   4   1      308.67      338.85    168.31 o 
  19   4   1     4815.71     4748.96    391.53 o 
 -20   5   1       74.47       12.72    154.21 o 
 -19   5   1      235.52      235.81    216.47 o 
 -18   5   1        2.98       29.83    131.32 o 
 -17   5   1     1380.15     1576.34    322.02 o 
 -16   5   1       10.33       61.31    101.84 o 
 -15   5   1      550.63      569.06    144.89 o 
 -14   5   1      100.40      150.01    110.67 o 
 -13   5   1      809.71      848.37    148.18 o 
 -12   5   1      188.14       97.86     82.66 o 
 -11   5   1      229.55      142.98     88.71 o 
 -10   5   1     2589.63     2496.27    262.63 o 
  -9   5   1     4113.44     4394.68    218.94 o 
  -8   5   1     2900.89     2507.34    493.57 o 
  -7   5   1      106.83       85.90     56.50 o 
  -6   5   1    14244.11    13940.20    934.24 o 
  -5   5   1      363.27      459.82    128.26 o 
  -4   5   1    21442.08    20884.72    379.51 o 
  -3   5   1     9359.59     9620.53    210.24 o 
  -2   5   1     4548.33     4710.30    132.60 o 
  -1   5   1    22689.45    24175.16    342.84 o 
   0   5   1       57.71      182.77     43.16 o 
   1   5   1    29306.16    30760.25    373.95 o 
   2   5   1    97481.62    96728.82   1060.21 o 
   3   5   1    24180.04    23584.48    316.99 o 
   4   5   1    14533.53    14473.15    226.82 o 
   5   5   1     8094.50     7452.49    155.13 o 
   6   5   1    10768.34    10789.62    202.63 o 
   7   5   1     8598.94     8147.28    180.35 o 
   8   5   1     4054.64     4066.92    184.19 o 
   9   5   1     6012.67     6215.97    207.71 o 
  10   5   1     4424.43     4246.94    228.68 o 
  11   5   1     5071.18     5296.97    329.18 o 
  12   5   1     2547.39     2536.08    217.47 o 
  13   5   1     3451.64     3429.91    257.94 o 
  14   5   1      509.41      465.94    193.26 o 
  15   5   1       30.72      -36.79     90.08 o 
  16   5   1     1200.91      921.01    461.75 o 
  17   5   1        2.40      -36.38    100.14 o 
  18   5   1     1254.92     1096.24    218.78 o 
  19   5   1      100.07      260.21    165.14 o 
 -19   6   1       57.60      -34.22    134.22 o 
 -18   6   1      668.82      801.27    195.04 o 
 -17   6   1       85.50      -50.86    132.50 o 
 -16   6   1     1124.60      953.67    187.53 o 
 -15   6   1      527.91      235.47    173.42 o 
 -14   6   1     1546.95     1354.74    210.48 o 
 -13   6   1       96.82      168.97     99.16 o 
 -12   6   1       47.79      147.66    210.48 o 
 -11   6   1      394.53      327.49     97.49 o 
 -10   6   1     6404.41     6451.89    458.38 o 
  -9   6   1        1.28      -44.68     50.14 o 
  -8   6   1      901.15      845.85    143.85 o 
  -7   6   1        1.76        8.55     56.47 o 
  -6   6   1       60.74        3.33     48.30 o 
  -5   6   1      450.94      288.34     81.19 o 
  -4   6   1      353.43      344.72     60.02 o 
  -3   6   1     5094.60     5658.38    159.69 o 
  -2   6   1     2165.14     2264.44     95.47 o 
  -1   6   1     1616.01     1518.12     79.15 o 
   0   6   1       20.89       11.56     24.56 o 
   1   6   1     9007.54     9943.44    159.18 o 
   2   6   1     5790.83     6128.91    122.75 o 
   3   6   1    22110.86    22296.80    307.32 o 
   4   6   1     4798.29     4597.84    121.67 o 
   5   6   1     1399.65     1492.97     97.86 o 
   6   6   1    11388.47    11049.90    209.91 o 
   7   6   1       95.56      114.29     45.64 o 
   8   6   1    17432.64    16625.26    334.16 o 
   9   6   1      633.93      626.67     81.97 o 
  10   6   1     7271.67     6981.72    212.42 o 
  11   6   1      308.70      431.90    119.40 o 
  12   6   1      300.10      565.65    124.16 o 
  13   6   1     1596.25     1875.22    208.43 o 
  14   6   1     6833.01     7380.71    371.75 o 
  15   6   1        3.67       57.31     98.39 o 
  16   6   1      674.86      581.61    155.56 o 
  17   6   1      185.39      156.94    126.69 o 
  18   6   1      106.28        0.63    122.95 o 
  19   6   1      169.78      -67.85    133.81 o 
 -19   7   1       45.24     -108.42    136.13 o 
 -18   7   1     3896.74     4512.13    365.78 o 
 -17   7   1       11.52        1.25    118.80 o 
 -16   7   1     2105.69     1871.73    240.02 o 
 -15   7   1     3135.48     2618.21    309.92 o 
 -14   7   1       57.14       42.96     99.44 o 
 -13   7   1     5414.85     5754.01    466.25 o 
 -12   7   1     1225.35     1280.79    174.04 o 
 -11   7   1     8583.25     7868.19    361.19 o 
 -10   7   1    12278.64    12147.98    416.62 o 
  -9   7   1    24010.19    23829.41    617.14 o 
  -8   7   1    25901.68    25083.79    615.83 o 
  -7   7   1    12589.48    12451.64    375.99 o 
  -6   7   1    58440.20    56477.47   3418.80 o 
  -5   7   1    18443.67    18088.66    428.70 o 
  -4   7   1    57944.57    54090.52    840.32 o 
  -3   7   1    36694.03    36688.55    596.45 o 
  -2   7   1   101346.25    97117.22   1392.37 o 
  -1   7   1    11561.97    11322.37    206.20 o 
   0   7   1    98120.13    94703.53   1040.89 o 
   1   7   1    11405.22    11260.47    177.83 o 
   2   7   1   263611.72   238964.23   2704.51 o 
   3   7   1    10661.73    10579.17    182.33 o 
   4   7   1    48084.75    45947.46    568.97 o 
   5   7   1     1849.66     1943.27     84.59 o 
   6   7   1    58867.19    58769.67    725.17 o 
   7   7   1       45.50       12.89     37.79 o 
   8   7   1    29736.39    29966.45    503.06 o 
   9   7   1      234.13      235.94     61.00 o 
  10   7   1    10917.18    11627.60    315.40 o 
  11   7   1     2025.70     1657.33    155.00 o 
  12   7   1     1305.50     1643.10    192.61 o 
  13   7   1     1634.91     1578.70    198.64 o 
  14   7   1      739.26     1067.75    397.00 o 
  15   7   1     2621.96     2912.37    274.09 o 
  16   7   1     3520.48     3558.26    314.40 o 
  17   7   1     2577.75     2716.98    296.00 o 
  18   7   1     3814.91     3701.59    563.31 o 
  19   7   1     1875.80     1491.03    512.91 o 
 -19   8   1     2508.95     1656.57    277.46 o 
 -18   8   1    20432.13    21330.49   1072.10 o 
 -17   8   1     5084.63     4620.44    359.43 o 
 -16   8   1    32787.73    33233.48    948.02 o 
 -15   8   1     6513.81     6488.32    371.16 o 
 -14   8   1    44887.58    43228.96   1885.19 o 
 -13   8   1    10545.61    10710.15    442.85 o 
 -12   8   1    13173.42    13430.11    483.07 o 
 -11   8   1     7197.36     6907.78    325.47 o 
 -10   8   1    42045.22    41918.29    959.31 o 
  -9   8   1     5448.85     5828.97    271.23 o 
  -8   8   1    44863.46    44132.41    950.15 o 
  -7   8   1     4085.46     4151.56    413.72 o 
  -6   8   1    54213.69    55128.81    891.08 o 
  -5   8   1     8720.41     8925.63    234.41 o 
  -4   8   1     6092.30     6125.80    182.25 o 
  -3   8   1     3489.04     3880.09    142.46 o 
  -2   8   1      418.59      514.56     52.65 o 
  -1   8   1     8456.78     9405.31    186.48 o 
   0   8   1     2549.52     2500.83     73.37 o 
   1   8   1    21585.40    23666.14    322.82 o 
   2   8   1    13520.91    13058.12    179.31 o 
   3   8   1     5463.61     5527.07    102.43 o 
   4   8   1    24642.32    23479.51    495.63 o 
   5   8   1      211.94       70.73     42.46 o 
   6   8   1    51794.80    51806.96    764.99 o 
   7   8   1    19966.61    19530.63    371.74 o 
   8   8   1    48009.78    46735.81    713.74 o 
   9   8   1    18792.92    18457.96    378.57 o 
  10   8   1    61792.98    60584.40    804.53 o 
  11   8   1    10628.65    10579.21    347.27 o 
  12   8   1     8088.47     8071.17    452.15 o 
  13   8   1    10864.51    11677.83    466.79 o 
  14   8   1    32393.83    32354.13   1636.16 o 
  15   8   1     6732.27     6194.05    381.95 o 
  16   8   1    17316.78    16668.01   1202.61 o 
  17   8   1     4793.08     5007.63    405.11 o 
  18   8   1     7675.63     8515.81    480.09 o 
  19   8   1     2363.07     2365.68    317.83 o 
 -19   9   1     5889.85     5175.94    419.38 o 
 -18   9   1      377.85      226.45    246.78 o 
 -17   9   1     6655.96     5884.52    405.85 o 
 -16   9   1      259.09      108.22    163.69 o 
 -15   9   1     5839.08     4881.83    399.12 o 
 -14   9   1     1849.04     1688.86    219.68 o 
 -13   9   1     2377.01     2455.73    241.62 o 
 -12   9   1    10875.99    10074.97    414.49 o 
 -11   9   1      395.75      305.97    127.76 o 
 -10   9   1    14991.90    14335.56    460.90 o 
  -9   9   1       48.21      106.09     88.86 o 
  -8   9   1    33618.79    32263.60    763.63 o 
  -7   9   1      450.10      711.11     88.90 o 
  -6   9   1    58669.73    57518.11    929.29 o 
  -5   9   1     5423.46     5913.93    188.54 o 
  -4   9   1    34854.73    33550.79    941.41 o 
  -3   9   1     2553.95     2693.87    101.45 o 
  -2   9   1    46635.51    44900.18    614.17 o 
  -1   9   1    10485.07    11082.50    189.09 o 
   0   9   1    11178.73    10885.52    162.80 o 
   1   9   1     7154.89     7063.69    156.84 o 
   2   9   1    12894.76    13503.37    238.96 o 
   3   9   1     2733.94     2497.33     67.17 o 
   4   9   1    10799.89    11348.05    193.77 o 
   5   9   1    26897.84    26859.79    369.16 o 
   6   9   1     2345.85     2385.49    123.65 o 
   7   9   1     6889.53     6342.25    319.02 o 
   8   9   1     1021.70      984.14     97.39 o 
   9   9   1     1129.66     1145.90    107.53 o 
  10   9   1     2726.07     3048.95    164.88 o 
  11   9   1     1348.26     1186.35    106.69 o 
  12   9   1    15770.95    15719.42    547.07 o 
  13   9   1     4312.25     4300.15    891.32 o 
  14   9   1    14785.12    13899.64   1147.58 o 
  15   9   1      400.68      621.35    164.34 o 
  16   9   1    14897.13    15405.01    614.51 o 
  17   9   1      861.07     1000.54    221.71 o 
  18   9   1    13207.75    13403.82    610.75 o 
 -19  10   1       22.15     -116.60    145.64 o 
 -18  10   1     5340.45     5573.44    634.93 o 
 -17  10   1      228.85      254.77    354.21 o 
 -16  10   1     6671.75     7233.10    420.38 o 
 -15  10   1     2849.50     2605.94    277.59 o 
 -14  10   1    14579.23    13461.90   1136.85 o 
 -13  10   1     4039.31     4420.33    310.03 o 
 -12  10   1      227.99      280.86    121.02 o 
 -11  10   1     5340.79     5333.99    237.32 o 
 -10  10   1     9789.09    10987.74    544.85 o 
  -9  10   1     4751.65     5070.34    274.17 o 
  -8  10   1     6196.38     6126.39    221.66 o 
  -7  10   1     5453.18     5444.73    201.89 o 
  -6  10   1      795.28      843.99     90.77 o 
  -5  10   1    18830.39    18919.45    391.74 o 
  -4  10   1      981.27     1143.96    228.44 o 
  -3  10   1      521.26      384.99     55.14 o 
  -2  10   1     4498.29     4608.59    117.44 o 
  -1  10   1       29.86       19.73     31.99 o 
   0  10   1    14028.09    13904.63    196.03 o 
   1  10   1      118.47      115.92     32.36 o 
   2  10   1    25005.16    25172.32    371.39 o 
   3  10   1      309.80      411.13     53.37 o 
   4  10   1    41044.11    40509.18    517.19 o 
   5  10   1     2054.73     2438.68     83.68 o 
   6  10   1    34900.95    34020.80    458.93 o 
   7  10   1        1.56      -17.88     42.58 o 
   8  10   1    23966.47    24524.53    461.34 o 
   9  10   1      108.19      127.49     59.58 o 
  10  10   1    15245.79    15335.09    423.94 o 
  11  10   1     2402.98     2139.41    232.45 o 
  12  10   1     6341.91     6444.27    347.74 o 
  13  10   1     1594.73     1410.07    203.54 o 
  14  10   1    13899.86    14165.10   1132.99 o 
  15  10   1       28.30      262.65    199.50 o 
  16  10   1     3999.52     3873.66    345.06 o 
  17  10   1      214.51       -1.82    126.55 o 
  18  10   1      969.81      770.61    209.52 o 
 -18  11   1     3291.19     3508.92    363.91 o 
 -17  11   1     1127.61     1263.18    229.19 o 
 -16  11   1     1953.14     1924.67    489.95 o 
 -15  11   1     7035.47     6815.90    402.17 o 
 -14  11   1      553.03      438.37    151.09 o 
 -13  11   1    12129.32    11856.22    821.45 o 
 -12  11   1      724.70      760.49    194.38 o 
 -11  11   1    15117.22    15600.24    535.12 o 
 -10  11   1     2126.57     1953.91    206.36 o 
  -9  11   1    18278.26    18190.25    434.71 o 
  -8  11   1     7049.89     7348.10    291.20 o 
  -7  11   1     9030.90     9044.15    267.14 o 
  -6  11   1    15347.38    15077.71    351.91 o 
  -5  11   1    21987.83    21163.91    429.74 o 
  -4  11   1    16140.60    15710.14    439.64 o 
  -3  11   1    39845.37    40036.90    512.40 o 
  -2  11   1    39171.18    37371.14    481.37 o 
  -1  11   1    14383.64    14007.10    234.09 o 
   0  11   1    18397.50    18135.69    316.97 o 
   1  11   1     6431.36     6234.56    143.23 o 
   2  11   1    24052.59    23080.88    334.98 o 
   3  11   1     5002.24     4939.36    126.44 o 
   4  11   1    28420.44    27077.26    382.62 o 
   5  11   1     1320.49     1346.07     75.23 o 
   6  11   1    23418.08    23035.08    427.47 o 
   7  11   1     1137.15     1287.96    110.79 o 
   8  11   1     9715.10     9355.65    261.57 o 
   9  11   1     5597.02     5777.53    211.85 o 
  10  11   1      755.18      835.92    112.34 o 
  11  11   1     4183.67     4274.92    206.60 o 
  12  11   1       70.57      129.65     96.31 o 
  13  11   1     3989.44     4552.69    330.67 o 
  14  11   1        0.63     -135.77    119.15 o 
  15  11   1     3885.10     3997.41    340.67 o 
  16  11   1      271.18      251.47    154.08 o 
  17  11   1     1356.89     1426.70    246.04 o 
  18  11   1     1670.47     1847.27    283.79 o 
 -18  12   1     2259.74     2064.20    303.65 o 
 -17  12   1      828.88      728.33    206.78 o 
 -16  12   1     4385.43     5031.98    382.14 o 
 -15  12   1      684.43      465.84    296.44 o 
 -14  12   1     7792.56     8428.59    431.51 o 
 -13  12   1       47.17       42.65     97.97 o 
 -12  12   1      315.62      271.29    107.82 o 
 -11  12   1      313.33       59.34    279.10 o 
 -10  12   1    17941.86    18165.84    454.80 o 
  -9  12   1     6660.65     6982.31    365.06 o 
  -8  12   1    24707.07    24284.20    680.73 o 
  -7  12   1     6274.14     6423.33    229.05 o 
  -6  12   1    26232.30    26221.88    518.36 o 
  -5  12   1     9578.83     9640.08    219.74 o 
  -4  12   1     4481.04     4090.38    136.05 o 
  -3  12   1    38136.79    37864.73    495.66 o 
  -2  12   1     7827.91     7406.94    175.46 o 
  -1  12   1    33234.36    32827.66    440.03 o 
   0  12   1     2805.06     2924.47     99.94 o 
   1  12   1    35803.34    34648.27    825.70 o 
   2  12   1     1767.02     1652.28     81.33 o 
   3  12   1    65924.29    65918.38    790.89 o 
   4  12   1     3801.76     4082.88    138.00 o 
   5  12   1      734.39      601.72     58.03 o 
   6  12   1       69.22       77.98     49.02 o 
   7  12   1     8665.71     8686.32    250.07 o 
   8  12   1     3410.23     3385.84    193.37 o 
   9  12   1    10287.32    10875.40    299.80 o 
  10  12   1     6397.84     6281.36    235.15 o 
  11  12   1     3562.45     3425.36    192.50 o 
  12  12   1     6142.83     6637.57    372.35 o 
  13  12   1      362.37      252.34    261.38 o 
  14  12   1     8532.17     8085.40    434.40 o 
  15  12   1     1262.75     1027.72    206.12 o 
  16  12   1     4112.67     3964.02    359.22 o 
  17  12   1      957.19     1032.32    233.89 o 
  18  12   1     2311.50     1969.59    297.29 o 
 -18  13   1     1918.11     1508.33    290.70 o 
 -17  13   1     2132.15     2172.12    301.81 o 
 -16  13   1     2172.49     1865.37    272.88 o 
 -15  13   1     8189.76     7817.59    437.98 o 
 -14  13   1     2474.95     2388.43    391.51 o 
 -13  13   1     7380.95     8238.85    898.18 o 
 -12  13   1     2755.27     2828.87    267.69 o 
 -11  13   1     3745.36     3734.31    392.13 o 
 -10  13   1     1360.44     1395.68    188.63 o 
  -9  13   1     2667.24     2720.54    174.01 o 
  -8  13   1     1630.04     1718.06    153.49 o 
  -7  13   1        1.99      -14.23     58.19 o 
  -6  13   1     1934.12     2103.01    113.19 o 
  -5  13   1    11228.79    11733.20    262.06 o 
  -4  13   1     8646.28     9094.52    213.87 o 
  -3  13   1     3524.90     3360.61    110.85 o 
  -2  13   1     2928.50     2895.61    102.97 o 
  -1  13   1     6602.57     6268.88    166.36 o 
   0  13   1     6639.09     6432.39    153.20 o 
   1  13   1    11971.97    11969.86    222.44 o 
   2  13   1     1441.37     1619.48     88.01 o 
   3  13   1    36323.44    35995.75    490.01 o 
   4  13   1     7523.68     7839.33    176.87 o 
   5  13   1    22719.24    22521.70    423.43 o 
   6  13   1      798.53      912.22    102.06 o 
   7  13   1    21225.77    21335.63    489.17 o 
   8  13   1      218.79      207.15    120.00 o 
   9  13   1    18425.46    17897.66    407.25 o 
  10  13   1      376.06      394.30     93.87 o 
  11  13   1    22097.59    22445.50    492.40 o 
  12  13   1      336.01      303.42    102.80 o 
  13  13   1     6438.33     6675.93    505.33 o 
  14  13   1     1081.54      924.35    275.85 o 
  15  13   1     5165.82     5007.59    382.33 o 
  16  13   1      386.87      353.15    231.81 o 
  17  13   1      633.86      405.36    193.41 o 
 -17  14   1      578.20      469.21    371.67 o 
 -16  14   1     2240.48     2073.37    967.05 o 
 -15  14   1     1005.10      530.07    204.11 o 
 -14  14   1     3330.95     3456.01    325.20 o 
 -13  14   1     4201.34     3971.50    252.57 o 
 -12  14   1    14296.23    15325.11    567.35 o 
 -11  14   1    13791.32    12845.94    504.25 o 
 -10  14   1      609.03      882.70    169.20 o 
  -9  14   1    10878.81    10688.24    437.16 o 
  -8  14   1       77.22      219.23    104.52 o 
  -7  14   1    25432.80    25407.06    588.26 o 
  -6  14   1      571.22      488.10     83.38 o 
  -5  14   1    15532.92    14755.37    298.62 o 
  -4  14   1      201.70       94.08     43.69 o 
  -3  14   1    37281.89    37060.29    501.32 o 
  -2  14   1      367.42      256.75     61.61 o 
  -1  14   1    31171.59    30264.26    428.54 o 
   0  14   1     1491.61     1487.03    103.66 o 
   1  14   1    15330.34    15206.98    266.56 o 
   2  14   1     3292.53     3223.47    118.86 o 
   3  14   1      957.76     1096.44     77.69 o 
   4  14   1     7948.82     7690.31    180.01 o 
   5  14   1       91.04       59.13     56.33 o 
   6  14   1     5807.68     5751.99    215.22 o 
   7  14   1      157.67      162.73     71.99 o 
   8  14   1     5353.68     5122.39    208.15 o 
   9  14   1     2708.88     2754.78    199.67 o 
  10  14   1     3769.06     3865.28    204.95 o 
  11  14   1     6572.03     6118.13    396.69 o 
  12  14   1     9929.57     9744.10    360.39 o 
  13  14   1     6509.54     6991.32    598.50 o 
  14  14   1      453.19      528.10    177.20 o 
  15  14   1    10036.14     8846.81    484.32 o 
  16  14   1      117.59      149.67    184.40 o 
  17  14   1    10072.75     9638.76    887.08 o 
 -17  15   1    11498.03    10961.66    575.71 o 
 -16  15   1     3955.23     3184.10    548.09 o 
 -15  15   1    13537.01    14860.87    746.72 o 
 -14  15   1     5083.34     5793.97    401.52 o 
 -13  15   1    23042.50    24373.29    775.81 o 
 -12  15   1     4250.72     4544.84    332.16 o 
 -11  15   1    26644.02    25793.05    768.21 o 
 -10  15   1    10334.44    10191.38    449.28 o 
  -9  15   1    11384.66    12136.50    478.60 o 
  -8  15   1     4054.90     4254.69    221.80 o 
  -7  15   1     8582.25     8462.21    268.68 o 
  -6  15   1     1173.14     1256.91    246.54 o 
  -5  15   1     1268.37     1111.63    113.74 o 
  -4  15   1     3198.24     3259.24    149.50 o 
  -3  15   1      473.55      581.23     78.66 o 
  -2  15   1     1990.84     2067.98    112.10 o 
  -1  15   1     1061.83      992.36     72.78 o 
   0  15   1       25.91       63.29     36.31 o 
   1  15   1    10023.60     9723.73    368.95 o 
   2  15   1     1223.84     1292.19     84.65 o 
   3  15   1    14157.96    14251.00    265.68 o 
   4  15   1    11872.24    12029.45    240.41 o 
   5  15   1    12947.58    12543.63    542.05 o 
   6  15   1     4458.68     4726.42    216.31 o 
   7  15   1    26640.66    27462.56    522.13 o 
   8  15   1     4727.49     5491.10    238.56 o 
   9  15   1    27499.22    26821.23    537.91 o 
  10  15   1     7285.56     7347.71    294.09 o 
  11  15   1    22841.67    22190.50   1091.51 o 
  12  15   1     4065.93     4481.32    271.36 o 
  13  15   1    15785.60    16721.52    637.68 o 
  14  15   1     3274.53     3414.48    628.89 o 
  15  15   1     7107.50     7841.27    480.83 o 
  16  15   1     2836.60     2661.77    340.23 o 
  17  15   1     2961.26     2642.52    354.75 o 
 -17  16   1      622.20      329.38    177.04 o 
 -16  16   1       35.46      469.14    230.56 o 
 -15  16   1        0.80      -89.47    145.97 o 
 -14  16   1     1195.59     1173.50    291.60 o 
 -13  16   1      272.24      137.75    172.55 o 
 -12  16   1       62.79      189.63    139.15 o 
 -11  16   1     1310.18     1255.18    203.25 o 
 -10  16   1     1452.68     1575.78    281.84 o 
  -9  16   1    12820.00    13023.50    500.21 o 
  -8  16   1     8079.00     8440.88    280.87 o 
  -7  16   1    10599.11    10749.73    316.08 o 
  -6  16   1     7336.07     7838.22    386.59 o 
  -5  16   1    12989.73    12496.86    338.12 o 
  -4  16   1     8033.46     8004.95    226.51 o 
  -3  16   1    24716.29    24666.83    502.81 o 
  -2  16   1     7786.30     7838.79    329.40 o 
  -1  16   1    35266.97    33987.20    555.82 o 
   0  16   1     9603.49     9779.89    210.81 o 
   1  16   1    35714.98    34886.96    495.08 o 
   2  16   1     7486.38     7592.84    186.02 o 
   3  16   1    24269.68    23932.57    477.97 o 
   4  16   1      605.56      720.45     92.49 o 
   5  16   1     5552.61     5207.54    241.42 o 
   6  16   1      147.44      215.00     75.61 o 
   7  16   1     6036.83     6044.09    265.26 o 
   8  16   1       40.13       48.52     62.90 o 
   9  16   1     1039.12     1129.69    129.40 o 
  10  16   1      464.78      552.28    105.36 o 
  11  16   1      990.65      904.84    147.07 o 
  12  16   1       69.42       94.86    103.92 o 
  13  16   1       36.92      -40.55    132.31 o 
  14  16   1      798.80     1025.91    521.27 o 
  15  16   1     1118.79      720.77    294.44 o 
  16  16   1     2347.33     2113.06    312.45 o 
 -16  17   1      448.66      552.47    212.62 o 
 -15  17   1      436.34      495.59    223.58 o 
 -14  17   1       28.52     -167.15    111.44 o 
 -13  17   1      342.33      204.81    142.81 o 
 -12  17   1       24.66      109.60    189.89 o 
 -11  17   1      135.55       17.48    309.79 o 
 -10  17   1       64.09      -37.51    171.30 o 
  -9  17   1      950.19     1236.29    197.31 o 
  -8  17   1      142.53      111.98    113.48 o 
  -7  17   1       63.60      -83.52     55.68 o 
  -6  17   1       87.58      161.92     72.42 o 
  -5  17   1      312.15      402.29     91.16 o 
  -4  17   1      359.42      416.00     94.96 o 
  -3  17   1        6.37       16.05     53.65 o 
  -2  17   1      241.16      245.31     67.68 o 
  -1  17   1     1280.19     1280.11    140.22 o 
   0  17   1     1787.75     1875.68    124.26 o 
   1  17   1     1429.88     1489.39    114.79 o 
   2  17   1      258.44      218.43     55.14 o 
   3  17   1       67.12      117.82     49.64 o 
   4  17   1      294.69      269.20     76.10 o 
   5  17   1      320.81      599.45    128.43 o 
   6  17   1        9.28       74.22     91.08 o 
   7  17   1     1189.45     1520.31    138.36 o 
   8  17   1     1028.73      962.59    135.42 o 
   9  17   1     3310.99     3336.50    199.33 o 
  10  17   1      259.63      317.38    112.50 o 
  11  17   1      901.44     1046.43    164.49 o 
  12  17   1      229.56      146.96    142.09 o 
  13  17   1      122.61      200.99    156.98 o 
  14  17   1      319.41      140.09    159.41 o 
  15  17   1      118.70       45.05    126.72 o 
  16  17   1      691.01      660.34    229.17 o 
 -16  18   1     1575.28     1579.84    297.61 o 
 -15  18   1      259.55      196.81    148.93 o 
 -14  18   1       57.87     -103.70    130.63 o 
 -13  18   1      601.35      409.23    181.05 o 
 -12  18   1      348.49      167.85    280.60 o 
 -11  18   1      487.61      670.37    182.91 o 
 -10  18   1      682.54      853.80    183.36 o 
  -9  18   1     2217.02     1886.77    267.12 o 
  -8  18   1      594.92      834.64    171.51 o 
  -7  18   1     1141.25     1161.93    194.59 o 
  -6  18   1      312.33      251.86     82.97 o 
  -5  18   1     1453.95     1299.17    138.48 o 
  -4  18   1     2313.51     2058.44    139.32 o 
  -3  18   1     2696.44     2511.25    146.65 o 
  -2  18   1     1366.59     1341.44    114.93 o 
  -1  18   1     2905.38     2861.33    151.22 o 
   0  18   1      400.74      536.55     81.63 o 
   1  18   1     2304.96     2259.80    168.66 o 
   2  18   1     5249.67     5516.61    194.71 o 
   3  18   1     1092.82     1149.27    238.01 o 
   4  18   1     4911.08     4835.19    266.65 o 
   5  18   1     1081.97     1006.89    112.85 o 
   6  18   1     5293.93     5435.49    237.82 o 
   7  18   1      468.53      854.55    127.93 o 
   8  18   1     3790.08     3494.57    311.34 o 
   9  18   1      156.97      151.25     81.26 o 
  10  18   1     4575.81     4329.91    271.02 o 
  11  18   1      470.92      410.20    151.38 o 
  12  18   1      325.30      676.63    175.72 o 
  13  18   1       36.92      -61.78    136.28 o 
  14  18   1     1062.85     1253.63    257.67 o 
  15  18   1      215.36      295.47    141.60 o 
 -15  19   1      659.35      639.07    169.66 o 
 -14  19   1      821.53      982.96    230.64 o 
 -13  19   1      122.09       38.70    133.22 o 
 -12  19   1     2280.52     2413.17    290.39 o 
 -11  19   1      100.15      367.37    160.84 o 
 -10  19   1     4528.35     5057.02    775.66 o 
  -9  19   1      280.89      242.59    137.07 o 
  -8  19   1    12893.67    12748.39    687.58 o 
  -7  19   1     1969.88     1948.31    230.29 o 
  -6  19   1    15428.93    14955.50    509.21 o 
  -5  19   1     1970.32     2047.34    165.53 o 
  -4  19   1    12152.51    12683.09    316.30 o 
  -3  19   1     4044.65     4390.30    244.43 o 
  -2  19   1    20243.17    20660.53    418.61 o 
  -1  19   1     5115.08     5029.29    300.99 o 
   0  19   1    23092.77    22878.40    629.19 o 
   1  19   1     5963.67     6274.83    213.45 o 
   2  19   1    10890.86    11245.81    319.31 o 
   3  19   1     4463.88     4517.16    236.92 o 
   4  19   1     5515.10     6036.21    261.74 o 
   5  19   1     7064.66     6858.52    369.01 o 
   6  19   1     3984.68     4253.21    245.72 o 
   7  19   1     4466.70     4315.37    211.50 o 
   8  19   1      249.34      316.32     92.20 o 
   9  19   1     7270.30     6295.22    576.35 o 
  10  19   1      250.40      264.08    107.12 o 
  11  19   1      637.81      483.76    233.98 o 
  12  19   1       91.72      229.57    123.99 o 
  13  19   1       73.22       60.35    143.42 o 
  14  19   1     1296.01     1263.07    258.75 o 
  15  19   1      190.25      198.75    189.47 o 
 -14  20   1    10139.75    11247.08    612.47 o 
 -13  20   1     4022.42     4211.69    368.47 o 
 -12  20   1    13681.58    14062.65    601.35 o 
 -11  20   1     5043.13     4732.20    359.49 o 
 -10  20   1    11549.56    12397.76    532.87 o 
  -9  20   1     8955.83     8663.90    764.43 o 
  -8  20   1     5514.33     6076.14    358.37 o 
  -7  20   1     4837.03     4862.62    330.52 o 
  -6  20   1     3896.07     3817.50    295.78 o 
  -5  20   1     4280.70     4202.48    328.93 o 
  -4  20   1     1927.80     1783.27    140.10 o 
  -3  20   1     2238.92     2070.23    145.18 o 
  -2  20   1       13.19      -26.39     54.07 o 
  -1  20   1      777.60      854.35    119.57 o 
   0  20   1     2556.68     2520.83    152.63 o 
   1  20   1       60.53       97.95     63.77 o 
   2  20   1     3426.81     3393.50    211.21 o 
   3  20   1       16.87      -88.43     69.36 o 
   4  20   1     7122.67     6776.84    284.43 o 
   5  20   1     5114.04     4780.10    258.89 o 
   6  20   1    13755.47    13543.72    421.06 o 
   7  20   1     3895.34     4232.33    256.48 o 
   8  20   1    17542.82    16608.31    490.66 o 
   9  20   1     2672.08     2801.92    232.00 o 
  10  20   1     7845.04     8048.14    355.69 o 
  11  20   1     4562.84     5092.67    310.92 o 
  12  20   1     9258.90     8695.27    388.38 o 
  13  20   1     5104.68     6017.13    441.73 o 
  14  20   1     4026.65     4295.08    402.47 o 
 -14  21   1     1312.00     1608.64    276.72 o 
 -13  21   1     1795.41     2299.60    302.87 o 
 -12  21   1     2674.51     2559.68    313.43 o 
 -11  21   1     1116.73     1232.23    224.96 o 
 -10  21   1     4823.94     5209.48    376.38 o 
  -9  21   1      662.15      645.46    184.56 o 
  -8  21   1     7538.14     8431.53    475.48 o 
  -7  21   1      130.72      164.12    127.75 o 
  -6  21   1     8455.94     8547.37    751.58 o 
  -5  21   1      792.47      760.77    167.81 o 
  -4  21   1     8574.49     8275.26    261.87 o 
  -3  21   1      791.14      658.98     99.55 o 
  -2  21   1     4218.28     4057.20    309.53 o 
  -1  21   1     2511.90     2308.34    205.33 o 
   0  21   1     9823.68     9648.67    278.56 o 
   1  21   1     4526.42     4601.28    246.36 o 
   2  21   1     1395.69     1499.99    164.00 o 
   3  21   1     8736.07     8655.31    569.70 o 
   4  21   1     1495.74     1227.05    156.12 o 
   5  21   1     5274.11     5228.71    273.22 o 
   6  21   1      123.71      -54.14     73.70 o 
   7  21   1     5885.72     5233.43    622.30 o 
   8  21   1        1.04      114.32    136.62 o 
   9  21   1     2454.78     2727.68    241.01 o 
  10  21   1      666.12      806.35    160.54 o 
  11  21   1     2074.23     1923.12    220.47 o 
  12  21   1     1104.91     1390.62    320.54 o 
  13  21   1     1260.88     1034.22    237.58 o 
 -13  22   1      298.39      622.70    203.24 o 
 -12  22   1      142.57       38.43    151.60 o 
 -11  22   1     1006.69     1006.83    228.54 o 
 -10  22   1      582.03      716.58    195.26 o 
  -9  22   1      302.77      244.69    155.88 o 
  -8  22   1       30.32       92.41    132.47 o 
  -7  22   1     4998.91     4283.98    333.32 o 
  -6  22   1     2378.25     2820.69    444.41 o 
  -5  22   1     3793.01     3715.95    307.77 o 
  -4  22   1     3556.01     3687.84    192.66 o 
  -3  22   1     3564.95     3548.98    224.13 o 
  -2  22   1     2924.44     2937.30    175.44 o 
  -1  22   1     3165.98     3190.26    214.90 o 
   0  22   1     1729.18     1870.06    146.73 o 
   1  22   1     1728.97     1680.47    292.69 o 
   2  22   1     4351.99     4651.10    319.51 o 
   3  22   1     1336.82     1218.01    153.95 o 
   4  22   1     5970.02     6222.05    286.41 o 
   5  22   1     3400.72     2915.23    381.17 o 
   6  22   1     2737.07     2974.94    288.67 o 
   7  22   1      224.34      248.04    107.97 o 
   8  22   1     1231.72     1480.11    217.53 o 
   9  22   1      244.51      175.23    109.68 o 
  10  22   1      472.82      432.34    140.47 o 
  11  22   1       78.31      115.47    107.72 o 
  12  22   1      342.97      436.81    153.82 o 
  13  22   1       21.38     -217.08    144.72 o 
 -12  23   1        2.80      -22.61    158.34 o 
 -11  23   1       27.62      142.26    173.19 o 
 -10  23   1        5.04      -20.84    147.24 o 
  -9  23   1      383.85      476.30    411.35 o 
  -8  23   1      144.51      332.63    156.88 o 
  -7  23   1      274.05      309.59    166.93 o 
  -6  23   1        1.58       58.66    134.03 o 
  -5  23   1        0.60       64.31    118.68 o 
  -4  23   1        0.60      -30.49     66.18 o 
  -3  23   1        1.95       18.42     67.58 o 
  -2  23   1       23.73      -20.10     61.44 o 
  -1  23   1       50.06       51.69     67.64 o 
   0  23   1     1423.90     1075.66    198.31 o 
   1  23   1      196.53       34.19     79.87 o 
   2  23   1        3.01       39.29     86.06 o 
   3  23   1       60.38      156.59     96.41 o 
   4  23   1      154.61      143.90     99.87 o 
   5  23   1      141.88      125.85    102.12 o 
   6  23   1        1.78        5.44     94.52 o 
   7  23   1       38.70       68.78    100.74 o 
   8  23   1       21.28       33.03    119.83 o 
   9  23   1      370.43      270.29    131.29 o 
  10  23   1        8.51      141.10    119.82 o 
  11  23   1       10.69      -27.48    109.79 o 
  12  23   1       34.96       76.01    126.94 o 
 -11  24   1     1301.61     1274.45    687.58 o 
 -10  24   1        3.04      176.47    149.70 o 
  -9  24   1      802.41      739.64    201.22 o 
  -8  24   1       23.45      258.34    204.11 o 
  -7  24   1     4842.63     5095.74    368.78 o 
  -6  24   1     1044.19     1010.54    203.64 o 
  -5  24   1     3455.28     3412.69    314.86 o 
  -4  24   1     1288.24     1555.66    233.67 o 
  -3  24   1     3227.80     3536.56    219.63 o 
  -2  24   1     1736.60     1886.66    158.57 o 
  -1  24   1     4640.13     5056.79    226.34 o 
   0  24   1     2001.72     2395.14    357.81 o 
   1  24   1     2048.32     2119.70    198.09 o 
   2  24   1     2833.04     2881.02    309.08 o 
   3  24   1     1276.90     1612.04    183.44 o 
   4  24   1     3553.54     3438.35    247.87 o 
   5  24   1     1628.66     1782.03    199.65 o 
   6  24   1     2007.31     2123.32    215.05 o 
   7  24   1        2.43       68.65     94.87 o 
   8  24   1     3551.03     4214.68    586.35 o 
   9  24   1      248.04      238.33    127.91 o 
  10  24   1     1147.71     1133.29    183.99 o 
  11  24   1       22.41     -132.93    107.94 o 
 -10  25   1     3497.62     3533.76    415.72 o 
  -9  25   1       78.69      230.02    156.12 o 
  -8  25   1     3996.23     4482.59    369.39 o 
  -7  25   1       14.13       84.17    132.70 o 
  -6  25   1     6171.42     6956.15    427.33 o 
  -5  25   1      682.66      774.70    188.28 o 
  -4  25   1     6465.21     6760.04    411.73 o 
  -3  25   1     1058.57     1426.66    176.42 o 
  -2  25   1     4255.52     4857.34    230.56 o 
  -1  25   1     2397.51     2157.60    221.22 o 
   0  25   1     5839.75     5064.86    279.63 o 
   1  25   1     3566.51     3380.10    241.48 o 
   2  25   1     1168.03     1111.14    176.44 o 
   3  25   1     4808.47     5049.30    287.89 o 
   4  25   1      516.07      558.77    134.30 o 
   5  25   1     6399.56     6274.50    434.44 o 
   6  25   1        3.40       75.92     98.35 o 
   7  25   1     5192.11     5242.47    315.00 o 
   8  25   1       30.67       48.94    115.82 o 
   9  25   1     2452.19     2817.86    260.66 o 
  10  25   1      758.90      414.52    151.11 o 
  -9  26   1     4658.53     5247.94    415.33 o 
  -8  26   1     1573.98     1848.87    279.73 o 
  -7  26   1     1998.50     2613.38    657.38 o 
  -6  26   1      252.88      312.66    228.32 o 
  -5  26   1     3568.14     3996.66    347.62 o 
  -4  26   1        2.95       41.01    131.20 o 
  -3  26   1     3393.30     3201.98    389.27 o 
  -2  26   1      450.43      754.22    190.76 o 
  -1  26   1     1664.11     1884.76    192.40 o 
   0  26   1      916.97      847.95    144.63 o 
   1  26   1      835.35     1160.39    269.76 o 
   2  26   1     4173.21     3854.65    307.05 o 
   3  26   1       19.07       71.23     95.22 o 
   4  26   1     5355.87     4987.80    295.42 o 
   5  26   1      238.89      285.34    152.36 o 
   6  26   1     7468.56     7321.47    353.41 o 
   7  26   1      461.65      579.42    147.68 o 
   8  26   1     3936.25     4189.19    302.03 o 
   9  26   1     1537.42     1670.65    218.60 o 
  -8  27   1     3691.41     3560.82    476.10 o 
  -7  27   1      152.82      197.11    164.19 o 
  -6  27   1     3370.11     3911.04    360.91 o 
  -5  27   1      186.83       27.53    138.37 o 
  -4  27   1     3284.12     3088.12    615.34 o 
  -3  27   1     1215.03     1356.29    236.31 o 
  -2  27   1     5350.62     4931.72    524.26 o 
  -1  27   1      488.92      350.36    230.02 o 
   0  27   1     3334.04     3033.61    241.06 o 
   1  27   1     1147.97      780.66    148.80 o 
   2  27   1     2245.54     2059.13    212.43 o 
   3  27   1     2563.78     2551.92    237.45 o 
   4  27   1      244.90      257.02    119.33 o 
   5  27   1     3406.86     3170.37    262.79 o 
   6  27   1      435.68      565.85    143.73 o 
   7  27   1      609.77      867.50    413.85 o 
  -6  28   1        3.12      -32.60    142.11 o 
  -5  28   1      850.23      528.60    212.85 o 
  -4  28   1      912.77     1140.10    227.49 o 
  -3  28   1      312.47      552.80    181.36 o 
  -2  28   1      272.20      463.22    174.11 o 
  -1  28   1      626.55      653.97    185.49 o 
   0  28   1      523.58      429.92    174.79 o 
   1  28   1      577.73      607.70    207.36 o 
   2  28   1      296.73      353.21    128.41 o 
   3  28   1      421.26      480.24    134.46 o 
   4  28   1      755.09     1053.32    174.73 o 
   5  28   1      153.58      171.55    121.28 o 
   6  28   1      540.05      468.42    194.19 o 
  -3  29   1      104.73      502.32    188.73 o 
  -2  29   1       58.95      205.65    245.41 o 
  -1  29   1       67.19       40.68    134.80 o 
   0  29   1       15.61      305.15    162.57 o 
   1  29   1      162.14      145.12    125.72 o 
   2  29   1        5.29       15.64    101.66 o 
   3  29   1      476.62      414.46    251.43 o 
 -20   0   2     2214.58     2206.59    453.39 o 
 -19   0   2      992.51     1062.50    317.15 o 
 -18   0   2      590.60      731.87    267.00 o 
 -17   0   2     1460.39     1252.89    303.43 o 
 -16   0   2      771.65      417.96    207.11 o 
 -15   0   2     2228.29     3128.10    378.54 o 
 -14   0   2      315.66      330.13    160.45 o 
 -13   0   2    15059.47    16700.98    739.60 o 
 -12   0   2     1061.29     1148.58    209.11 o 
 -11   0   2    21510.89    21231.93    796.00 o 
 -10   0   2     5260.65     5419.77    335.12 o 
  -9   0   2    42901.19    41319.03   1217.45 o 
  -8   0   2    17679.49    19095.97    658.51 o 
  -7   0   2   244578.70   245070.28   5780.59 o 
  -6   0   2    11827.96    12138.59    440.17 o 
  -5   0   2   158385.09   152632.86   5009.55 o 
  -4   0   2    12231.41    12711.53    322.43 o 
  -3   0   2   126367.12   117646.37   3042.26 o 
  -2   0   2    13569.88    14873.27    331.50 o 
  -1   0   2   114659.35   109710.23   2801.71 o 
   0   0   2   211999.09   199089.31   4880.04 o 
   1   0   2   105234.19   103643.22   1786.27 o 
   2   0   2     1753.08     1929.72     97.55 o 
   3   0   2    99631.29    95948.34   1356.50 o 
   4   0   2    17025.88    17486.54    329.91 o 
   5   0   2    21437.94    20741.86    385.43 o 
   6   0   2      467.50      476.71     59.36 o 
   7   0   2     1274.47     1245.39    107.10 o 
   8   0   2    16618.69    17555.61    369.58 o 
   9   0   2     3023.20     3133.79    184.90 o 
  10   0   2      566.88      756.05    125.69 o 
  11   0   2     1673.51     1453.08    176.67 o 
  12   0   2       39.72      102.86     85.95 o 
  13   0   2     9211.24     9360.71    596.87 o 
  14   0   2     1046.42     1268.21    193.21 o 
  15   0   2     3169.97     3319.74    397.25 o 
  16   0   2     6976.74     6977.08    543.47 o 
  17   0   2    22973.48    22776.02   1069.73 o 
  18   0   2     4321.67     4805.18    536.99 o 
  19   0   2     8372.57     7994.41    693.44 o 
 -20   1   2     5373.64     4732.60    408.68 o 
 -19   1   2    10415.35    11462.46    547.49 o 
 -18   1   2     7473.78     7777.03    487.33 o 
 -17   1   2    24312.07    25032.55    781.89 o 
 -16   1   2    11343.07    11485.26    479.96 o 
 -15   1   2    16013.00    17178.73    577.39 o 
 -14   1   2     7317.93     8539.45    376.57 o 
 -13   1   2    14986.46    14448.73    482.22 o 
 -12   1   2    16540.31    16495.88    976.66 o 
 -11   1   2    15089.71    14494.25    444.32 o 
 -10   1   2     4942.08     5151.38    233.51 o 
  -9   1   2    12531.71    13338.39    384.63 o 
  -8   1   2     2161.36     2346.34    146.84 o 
  -7   1   2      417.71      293.20     98.06 o 
  -6   1   2     2993.93     3123.64    188.32 o 
  -5   1   2      230.73      192.21     44.41 o 
  -4   1   2     2937.14     3421.78    193.48 o 
  -3   1   2      315.28      405.32     56.26 o 
  -2   1   2     5221.66     5790.65    158.39 o 
  -1   1   2     5911.19     6031.63    149.07 o 
   0   1   2       86.90      229.59     92.52 o 
   1   1   2    56372.90    57343.13    727.23 o 
   2   1   2    16815.51    17724.81    243.33 o 
   3   1   2    35360.02    36871.57    409.34 o 
   4   1   2    18619.86    18858.55    246.56 o 
   5   1   2    67270.52    65646.07    697.45 o 
   6   1   2    16954.47    16011.46    230.81 o 
   7   1   2    49630.17    49274.67    560.58 o 
   8   1   2    36254.38    36745.61    474.67 o 
   9   1   2    18437.72    17978.31    333.22 o 
  10   1   2    10601.99    10072.68    224.97 o 
  11   1   2    18658.83    18154.31    396.68 o 
  12   1   2    12379.60    12166.50    324.35 o 
  13   1   2     7779.90     7806.77    303.00 o 
  14   1   2      945.65      829.62    113.92 o 
  15   1   2     5094.81     5431.53    339.51 o 
  16   1   2     2311.70     2991.91    625.07 o 
  17   1   2     2045.57     1919.48    259.71 o 
  18   1   2       20.42       -7.51    136.13 o 
  19   1   2      666.31      587.88    193.97 o 
 -20   2   2      779.52      769.39    227.52 o 
 -19   2   2       73.80       50.72    191.39 o 
 -18   2   2     3143.19     3163.18    315.68 o 
 -17   2   2      262.86      195.95    204.11 o 
 -16   2   2     4459.91     4252.79    314.27 o 
 -15   2   2       44.98      -32.29     90.89 o 
 -14   2   2     7846.84     7917.47    365.59 o 
 -13   2   2      189.06      259.05    219.71 o 
 -12   2   2     9620.54     9853.84    616.09 o 
 -11   2   2      921.83     1046.60    136.99 o 
 -10   2   2    16615.34    16631.98    467.74 o 
  -9   2   2      344.90      295.07    108.30 o 
  -8   2   2    24971.07    24163.97    559.66 o 
  -7   2   2    16677.99    17877.58    433.41 o 
  -6   2   2    27204.97    27537.59    492.31 o 
  -5   2   2    10679.28    11189.29    224.19 o 
  -4   2   2    26768.23    26497.45    399.34 o 
  -3   2   2       25.78       35.44     25.63 o 
  -2   2   2     6898.98     7226.36    225.85 o 
  -1   2   2     5355.05     5515.46    153.77 o 
   0   2   2   120673.68   119470.26   1695.40 o 
   1   2   2     1924.72     1880.72     67.30 o 
   2   2   2     9807.80    11139.36    184.09 o 
   3   2   2     2159.04     2124.09    122.42 o 
   4   2   2    10547.18    10941.44    154.62 o 
   5   2   2     2396.84     2362.27     72.79 o 
   6   2   2     1824.04     1787.21     67.86 o 
   7   2   2     7601.88     7438.21    144.53 o 
   8   2   2     2418.10     2328.44     97.08 o 
   9   2   2     2889.43     2515.26    111.58 o 
  10   2   2    12109.55    12657.94    261.25 o 
  11   2   2     2987.32     2625.87    155.83 o 
  12   2   2    13160.17    13075.71    338.69 o 
  13   2   2     4448.54     4206.14    227.66 o 
  14   2   2    13423.03    12402.71    401.63 o 
  15   2   2     2726.49     2979.05    387.39 o 
  16   2   2     8650.96     8727.89    851.77 o 
  17   2   2     1602.29     1551.57    283.84 o 
  18   2   2     9123.44     9395.66    915.15 o 
  19   2   2      626.38      524.78    195.51 o 
 -20   3   2      139.51       84.61    167.14 o 
 -19   3   2     1330.07     1195.67    237.14 o 
 -18   3   2      185.94       30.99    410.85 o 
 -17   3   2      485.11      425.70    151.98 o 
 -16   3   2     3227.72     3015.39    276.00 o 
 -15   3   2      164.71       20.58     93.47 o 
 -14   3   2     3037.02     3377.90    259.23 o 
 -13   3   2      127.57       18.12     85.62 o 
 -12   3   2     7411.77     7248.77    320.85 o 
 -11   3   2     1422.93     1647.38    164.30 o 
 -10   3   2     7039.76     5937.29    393.26 o 
  -9   3   2     2761.79     2336.69    217.71 o 
  -8   3   2     9152.13     8745.79    290.06 o 
  -7   3   2     7688.43     7722.23    220.49 o 
  -6   3   2      238.40      200.87     50.15 o 
  -5   3   2     6939.10     6661.06    222.94 o 
  -4   3   2     2305.34     2374.37     91.61 o 
  -3   3   2    10074.74     9597.36    183.98 o 
  -2   3   2        6.30       17.41     24.49 o 
  -1   3   2     1631.53     1610.63     95.31 o 
   0   3   2      224.53      330.09    118.97 o 
   1   3   2    15188.96    14831.72    215.88 o 
   2   3   2     9046.10     9308.95    192.06 o 
   3   3   2     5176.30     5094.39     99.77 o 
   4   3   2     7025.07     7061.48    126.04 o 
   5   3   2     1974.17     1824.13     65.29 o 
   6   3   2    18259.74    18216.05    251.70 o 
   7   3   2     2097.99     2160.10     76.75 o 
   8   3   2     8607.84     8573.30    194.81 o 
   9   3   2     2297.42     2314.65    112.05 o 
  10   3   2     4826.04     4551.99    151.81 o 
  11   3   2     1111.48     1086.06    119.46 o 
  12   3   2     3195.05     3141.00    289.18 o 
  13   3   2      186.10      159.47     99.51 o 
  14   3   2     9216.33     9065.59    343.27 o 
  15   3   2      881.65     1176.31    186.68 o 
  16   3   2     1172.25     1429.67    216.12 o 
  17   3   2     4325.64     3941.01    333.92 o 
  18   3   2     1847.20     2180.37    283.92 o 
 -19   4   2     5624.32     5653.62    412.77 o 
 -18   4   2    15461.70    15594.86    624.79 o 
 -17   4   2    11031.74    10608.33    489.49 o 
 -16   4   2    25648.81    24619.79    750.57 o 
 -15   4   2    11160.02    10926.10    640.29 o 
 -14   4   2    17599.89    17353.27    771.29 o 
 -13   4   2    10764.53    10717.02    414.39 o 
 -12   4   2    14891.72    13829.84    695.06 o 
 -11   4   2    17069.50    16105.08    484.47 o 
 -10   4   2    15608.66    14640.39    627.19 o 
  -9   4   2    13452.38    13039.22    394.68 o 
  -8   4   2     5328.93     5126.82    650.77 o 
  -7   4   2    24882.15    24973.05    483.26 o 
  -6   4   2       45.46       86.83    161.27 o 
  -5   4   2     8136.81     8219.12    211.21 o 
  -4   4   2     1152.45     1099.87     62.76 o 
  -3   4   2     4310.98     4681.48    181.41 o 
  -2   4   2     8075.00     8203.79    161.42 o 
  -1   4   2      159.15      167.81     33.32 o 
   0   4   2    72938.81    74580.29   1085.21 o 
   1   4   2      480.27      504.41     43.66 o 
   2   4   2    40867.21    41145.21    501.60 o 
   3   4   2       42.51       46.75     33.35 o 
   4   4   2    26112.54    26273.88    319.48 o 
   5   4   2     2087.25     2023.22     64.95 o 
   6   4   2    29268.35    28603.25    352.58 o 
   7   4   2    12009.20    12155.33    298.94 o 
   8   4   2    50007.30    50527.09    664.39 o 
   9   4   2     5030.30     4939.01    159.69 o 
  10   4   2    31084.02    30394.42    473.03 o 
  11   4   2     5238.47     5502.80    176.02 o 
  12   4   2     9719.63     9407.16    283.93 o 
  13   4   2     2051.29     2242.69    184.55 o 
  14   4   2     7709.28     7814.35    444.97 o 
  15   4   2     1311.06     1549.66    217.87 o 
  16   4   2     5660.26     5779.28    923.38 o 
  17   4   2     3056.67     3135.97    342.23 o 
  18   4   2     2626.25     2818.72    320.56 o 
 -19   5   2      217.78      250.84    164.86 o 
 -18   5   2      313.15      281.62    177.42 o 
 -17   5   2      117.02       53.43    133.85 o 
 -16   5   2      192.02       94.47    109.68 o 
 -15   5   2     4734.23     4205.55    303.17 o 
 -14   5   2     4147.61     3724.61    304.80 o 
 -13   5   2    10578.94    10304.67    406.53 o 
 -12   5   2     4916.16     5342.84    280.83 o 
 -11   5   2    12637.88    12658.84    428.26 o 
 -10   5   2    17517.47    17493.07    502.43 o 
  -9   5   2    28134.12    28618.22    681.45 o 
  -8   5   2    31915.87    30847.31    583.69 o 
  -7   5   2    43945.79    42569.23    791.42 o 
  -6   5   2    63507.91    62827.76   2211.77 o 
  -5   5   2    21320.00    20692.97    433.93 o 
  -4   5   2    28054.97    28158.14    431.42 o 
  -3   5   2    16451.40    16834.88    284.15 o 
  -2   5   2    53950.67    55827.66    735.76 o 
  -1   5   2    19208.47    19251.32    300.89 o 
   0   5   2    59112.25    59839.79    774.32 o 
   1   5   2    10011.43    10185.39    203.43 o 
   2   5   2    36615.48    35659.68    450.97 o 
   3   5   2     6228.22     6304.84    139.81 o 
   4   5   2    17092.53    17356.01    274.49 o 
   5   5   2     1549.87     1684.22     83.41 o 
   6   5   2    18610.30    19397.42    310.80 o 
   7   5   2      220.82      272.66     60.58 o 
   8   5   2       25.21       34.57     35.47 o 
   9   5   2      804.83      777.75     77.53 o 
  10   5   2     1427.40     1239.20     97.17 o 
  11   5   2      391.59      423.63     68.30 o 
  12   5   2     2604.82     2812.78    145.35 o 
  13   5   2     9103.26     9408.66    346.37 o 
  14   5   2      325.83      401.41    109.33 o 
  15   5   2    10274.89    10220.34    561.18 o 
  16   5   2     6618.14     5923.10    646.16 o 
  17   5   2     7169.04     7041.94    456.89 o 
  18   5   2     4282.72     4332.76    371.07 o 
 -19   6   2     4615.38     5090.42    399.40 o 
 -18   6   2     3493.33     3589.87    338.00 o 
 -17   6   2     4905.38     5066.78    362.44 o 
 -16   6   2     4645.39     5222.02    356.21 o 
 -15   6   2     1421.51     1379.95    202.67 o 
 -14   6   2     8969.13     9032.92    402.36 o 
 -13   6   2      840.67      846.61    153.87 o 
 -12   6   2     5173.04     5128.95    284.31 o 
 -11   6   2     3787.82     4146.70    245.77 o 
 -10   6   2     4468.15     4422.20    239.95 o 
  -9   6   2     8926.21     8900.33    384.27 o 
  -8   6   2     5502.00     5624.72    207.02 o 
  -7   6   2    16634.74    16802.96    374.47 o 
  -6   6   2     7491.99     7800.61    273.33 o 
  -5   6   2    63688.00    61950.03   1781.33 o 
  -4   6   2     1971.29     2163.32     96.65 o 
  -3   6   2    73537.70    72062.06    938.53 o 
  -2   6   2     3269.16     3205.45    106.90 o 
  -1   6   2    73029.51    71656.84    921.11 o 
   0   6   2    14305.04    15114.50    233.47 o 
   1   6   2    80048.45    78134.38    888.70 o 
   2   6   2      739.34      825.57     61.05 o 
   3   6   2    96062.34    93587.50   1062.70 o 
   4   6   2     7845.87     7757.23    168.43 o 
   5   6   2    96290.17    91632.08   1063.13 o 
   6   6   2     8528.56     8214.21    183.44 o 
   7   6   2    48134.50    47146.33    623.56 o 
   8   6   2     7818.95     7588.94    213.30 o 
   9   6   2    14119.63    14052.32    282.63 o 
  10   6   2     2189.34     2094.62    120.74 o 
  11   6   2     5146.07     5017.89    175.12 o 
  12   6   2     3485.64     3495.67    183.73 o 
  13   6   2     5970.86     5892.89    284.09 o 
  14   6   2     6160.96     5988.84    302.73 o 
  15   6   2      870.87      881.35    149.54 o 
  16   6   2     1574.94     1600.65    225.57 o 
  17   6   2        8.77      -72.79    203.49 o 
  18   6   2      307.29      376.62    174.44 o 
 -19   7   2     1701.95     2494.28    618.33 o 
 -18   7   2     1093.99      905.38    207.96 o 
 -17   7   2     5427.80     5711.85    386.36 o 
 -16   7   2      164.19      122.68    204.99 o 
 -15   7   2     6436.70     6079.45    354.54 o 
 -14   7   2       11.67     -118.18     83.74 o 
 -13   7   2     6356.34     6908.81    352.21 o 
 -12   7   2        6.95      -33.17     83.59 o 
 -11   7   2    13246.72    13275.50    455.97 o 
 -10   7   2     7809.59     8379.24    370.60 o 
  -9   7   2    16866.38    17051.61    408.50 o 
  -8   7   2     7498.08     7883.36    250.21 o 
  -7   7   2    26383.45    26129.88    509.40 o 
  -6   7   2     3046.32     3037.63    140.99 o 
  -5   7   2    40824.06    41926.20    944.05 o 
  -4   7   2    18230.11    18848.17    329.50 o 
  -3   7   2    11080.16    10764.06    218.43 o 
  -2   7   2     6836.34     6832.77    173.68 o 
  -1   7   2      287.94      170.63     54.49 o 
   0   7   2     1472.74     1357.88     72.93 o 
   1   7   2     1812.14     1742.71     91.77 o 
   2   7   2     3884.34     3745.69    214.30 o 
   3   7   2       37.21       72.86     36.36 o 
   4   7   2    16771.12    17579.58    285.04 o 
   5   7   2     3152.02     3374.15    115.08 o 
   6   7   2     2994.45     3034.55    115.94 o 
   7   7   2     2836.12     2948.02    129.90 o 
   8   7   2      215.06      184.79     55.81 o 
   9   7   2     7644.05     7747.14    201.95 o 
  10   7   2     1583.47     1581.18    109.97 o 
  11   7   2    10074.18     9875.66    247.39 o 
  12   7   2      144.97      145.28     66.03 o 
  13   7   2    10597.46    11145.54    386.01 o 
  14   7   2     2910.69     3197.97    239.13 o 
  15   7   2    10988.62    11440.56    419.68 o 
  16   7   2      560.16      592.64    196.50 o 
  17   7   2     6884.49     7292.52    727.88 o 
  18   7   2     1198.03     1201.54    231.42 o 
 -19   8   2      861.53      923.14    234.75 o 
 -18   8   2     7333.91     7147.20    449.14 o 
 -17   8   2     1751.49     1594.23    245.93 o 
 -16   8   2     8802.01     7996.75    422.40 o 
 -15   8   2     5701.39     5989.80    359.70 o 
 -14   8   2     6399.74     6250.45    352.21 o 
 -13   8   2     5169.08     5852.63    455.76 o 
 -12   8   2     4069.23     3682.68    261.09 o 
 -11   8   2     8875.53     9058.48    377.75 o 
 -10   8   2     4892.54     5087.96    223.98 o 
  -9   8   2    11052.12    11260.37    325.92 o 
  -8   8   2     3252.07     3079.73    159.95 o 
  -7   8   2     8538.77     7841.57    241.40 o 
  -6   8   2     4185.49     4287.52    219.59 o 
  -5   8   2    15956.05    16448.24    355.52 o 
  -4   8   2       80.44      151.48     97.87 o 
  -3   8   2    14927.87    14615.83    274.24 o 
  -2   8   2     8779.36     9168.62    199.17 o 
  -1   8   2    10451.64    10116.22    185.80 o 
   0   8   2     6580.02     7211.08    355.39 o 
   1   8   2     3104.94     2897.25     99.25 o 
   2   8   2     9300.21     8691.84    264.60 o 
   3   8   2     1174.68     1364.20     91.15 o 
   4   8   2     3556.34     3357.64    120.40 o 
   5   8   2      213.11      255.21     56.34 o 
   6   8   2    14283.93    14353.16    334.12 o 
   7   8   2       50.07       92.41     42.79 o 
   8   8   2     8887.31     8646.92    212.11 o 
   9   8   2      117.26       68.36     51.13 o 
  10   8   2     9640.27     9396.65    232.13 o 
  11   8   2      495.03      554.47     94.83 o 
  12   8   2     5279.43     5354.69    218.90 o 
  13   8   2       55.01       71.49     68.71 o 
  14   8   2     4823.69     4621.86    384.63 o 
  15   8   2     1716.43     1554.33    191.93 o 
  16   8   2     3456.16     3224.95    315.83 o 
  17   8   2      134.55       75.61    143.65 o 
  18   8   2     1124.88      880.05    212.89 o 
 -19   9   2     1599.22     1951.95    293.10 o 
 -18   9   2     1307.89     1608.21    266.50 o 
 -17   9   2     3223.59     3690.40    336.18 o 
 -16   9   2     2006.47     2061.87    262.17 o 
 -15   9   2     6090.34     5621.32    424.20 o 
 -14   9   2     2466.87     2207.76    243.80 o 
 -13   9   2     4845.64     5106.14    310.90 o 
 -12   9   2      506.05      687.13    184.11 o 
 -11   9   2     7261.94     6971.42    274.27 o 
 -10   9   2     3023.78     3032.03    183.21 o 
  -9   9   2     2927.31     2893.61    205.69 o 
  -8   9   2     3684.46     3717.19    203.10 o 
  -7   9   2      369.03      357.51    115.97 o 
  -6   9   2     6349.86     6960.13    372.71 o 
  -5   9   2     2627.58     2761.79    191.38 o 
  -4   9   2        1.23       34.09     67.08 o 
  -3   9   2      213.09      276.61     54.77 o 
  -2   9   2      244.60      193.93     43.55 o 
  -1   9   2        3.71      -31.10     31.85 o 
   0   9   2       21.70        0.78     33.37 o 
   1   9   2     1630.85     1650.53     79.87 o 
   2   9   2     1126.62     1067.86     72.40 o 
   3   9   2    19157.49    20304.77    313.54 o 
   4   9   2      960.51     1115.53     73.19 o 
   5   9   2      571.06      428.49     62.53 o 
   6   9   2      448.41      520.57     64.17 o 
   7   9   2     3057.42     3164.37    190.72 o 
   8   9   2     1070.79     1074.89    117.06 o 
   9   9   2     6245.86     6207.70    186.74 o 
  10   9   2     2348.01     2113.44    127.44 o 
  11   9   2     4571.95     4399.05    204.21 o 
  12   9   2       59.82       25.32     64.94 o 
  13   9   2     2790.22     2739.40    182.70 o 
  14   9   2     1095.96      966.47    172.69 o 
  15   9   2      470.98      554.25    136.76 o 
  16   9   2      327.31      189.51    177.79 o 
  17   9   2        6.79     -144.66    129.01 o 
  18   9   2      966.32     1355.05    333.99 o 
 -18  10   2     4777.12     4507.60    386.89 o 
 -17  10   2     1510.28     1784.13    262.78 o 
 -16  10   2     7171.26     6771.07    407.79 o 
 -15  10   2      727.11      757.22    143.45 o 
 -14  10   2    11915.98    11924.29    401.95 o 
 -13  10   2     1044.16     1471.65    166.84 o 
 -12  10   2    18698.85    18305.86    708.44 o 
 -11  10   2       35.64      -39.79    118.48 o 
 -10  10   2    16777.28    16240.80    482.03 o 
  -9  10   2      270.79      273.69     92.16 o 
  -8  10   2     9113.17     8653.98    276.25 o 
  -7  10   2      937.23      970.15    107.68 o 
  -6  10   2    11441.23    12046.06    313.48 o 
  -5  10   2       19.62       11.17     49.50 o 
  -4  10   2     2118.80     1994.11    197.00 o 
  -3  10   2     4606.43     4647.25    177.99 o 
  -2  10   2      338.50      419.21     52.10 o 
  -1  10   2     5149.29     5316.03    155.41 o 
   0  10   2      580.05      581.74     57.87 o 
   1  10   2     5112.25     4845.09    226.93 o 
   2  10   2      473.82      395.38     49.55 o 
   3  10   2     4354.51     4537.18    156.01 o 
   4  10   2     7765.61     7461.55    171.88 o 
   5  10   2      407.17      352.87     69.56 o 
   6  10   2     7691.45     7981.38    192.03 o 
   7  10   2       91.25       64.92     49.93 o 
   8  10   2     8158.28     8108.85    211.16 o 
   9  10   2      154.97      221.28     61.45 o 
  10  10   2    10917.15    10823.31    302.25 o 
  11  10   2       13.43       -5.92     61.14 o 
  12  10   2    18789.81    19190.86    731.46 o 
  13  10   2       10.10       15.65    100.23 o 
  14  10   2    10671.51    11306.64    418.17 o 
  15  10   2       53.56       73.77    106.62 o 
  16  10   2     5540.81     5548.09    700.30 o 
  17  10   2      538.24      457.59    180.54 o 
 -18  11   2     1993.56     2029.75    392.88 o 
 -17  11   2     1844.31     2010.94    546.47 o 
 -16  11   2      763.28      834.27    150.15 o 
 -15  11   2     2541.95     2835.16    331.12 o 
 -14  11   2      805.62      660.44    126.36 o 
 -13  11   2     7796.15     7785.65    316.31 o 
 -12  11   2      655.02      814.39    125.66 o 
 -11  11   2     6920.65     6540.98    270.73 o 
 -10  11   2     6714.47     6897.74    269.05 o 
  -9  11   2     6204.79     5853.33    286.04 o 
  -8  11   2    12745.67    13113.99    352.57 o 
  -7  11   2     7643.66     7618.11    473.05 o 
  -6  11   2    14682.13    15268.26    366.94 o 
  -5  11   2     5577.63     5452.83    200.81 o 
  -4  11   2    28770.01    28879.51    542.38 o 
  -3  11   2     2846.22     3078.74    115.15 o 
  -2  11   2    34615.88    34221.73    465.32 o 
  -1  11   2      482.22      621.71     59.02 o 
   0  11   2    30426.66    30580.68    423.02 o 
   1  11   2       90.77       91.29     38.86 o 
   2  11   2    36421.03    37287.21    496.93 o 
   3  11   2      682.03      800.87     64.45 o 
   4  11   2    32990.06    32757.66    462.52 o 
   5  11   2    10479.06    10186.53    229.94 o 
   6  11   2     6381.32     6309.36    189.92 o 
   7  11   2     4603.20     4980.61    158.46 o 
   8  11   2     6755.14     6608.35    189.32 o 
   9  11   2     2949.27     2889.83    170.47 o 
  10  11   2     2710.40     2745.87    172.36 o 
  11  11   2     8135.50     8197.48    501.78 o 
  12  11   2     2200.40     2038.03    146.04 o 
  13  11   2     4026.83     4586.37    285.78 o 
  14  11   2      132.86      252.84    113.88 o 
  15  11   2     2437.01     2338.19    282.94 o 
  16  11   2      412.87      216.79    158.40 o 
  17  11   2     2040.34     1883.01    284.90 o 
 -18  12   2      738.16      839.23    219.09 o 
 -17  12   2      893.01      950.68    226.15 o 
 -16  12   2     1973.82     2028.49    439.67 o 
 -15  12   2     1876.36     2336.06    308.67 o 
 -14  12   2     2311.00     2445.45    286.15 o 
 -13  12   2      739.29      677.73    132.15 o 
 -12  12   2     3444.76     3279.70    215.20 o 
 -11  12   2     2788.29     2806.79    194.71 o 
 -10  12   2     3947.54     3830.36    321.52 o 
  -9  12   2     8932.67     9162.91    304.17 o 
  -8  12   2     7011.68     7167.13    261.28 o 
  -7  12   2    13008.25    12461.13    338.38 o 
  -6  12   2     6399.58     6243.41    231.98 o 
  -5  12   2    29837.87    28596.89    555.33 o 
  -4  12   2     9880.99     9490.60    243.72 o 
  -3  12   2    31424.05    30207.04    432.44 o 
  -2  12   2     2803.64     2584.73    118.44 o 
  -1  12   2    37293.81    36301.52    489.20 o 
   0  12   2     2094.75     2166.81     94.44 o 
   1  12   2    29615.44    29697.73    416.18 o 
   2  12   2       43.06      118.07     41.87 o 
   3  12   2    26627.33    26673.84    391.44 o 
   4  12   2     1473.19     1534.44    113.27 o 
   5  12   2    18343.13    17978.51    374.44 o 
   6  12   2     1207.28     1147.27    111.09 o 
   7  12   2     8254.20     8449.98    281.49 o 
   8  12   2     2527.80     2327.58    197.15 o 
   9  12   2     3583.33     3946.21    197.93 o 
  10  12   2     5307.22     5104.50    222.00 o 
  11  12   2     4227.07     4254.09    221.18 o 
  12  12   2      959.11      878.17    122.88 o 
  13  12   2        3.95       33.13     73.90 o 
  14  12   2     1574.83     1498.14    206.90 o 
  15  12   2      806.82      915.22    200.80 o 
  16  12   2     2185.51     2300.44    367.56 o 
  17  12   2     1408.67     1460.70    377.29 o 
 -17  13   2     5335.89     5067.98    402.37 o 
 -16  13   2     1321.85     1616.63    383.03 o 
 -15  13   2     7737.41     7554.50    429.05 o 
 -14  13   2       49.41      127.51    118.12 o 
 -13  13   2     6400.18     6986.83    480.09 o 
 -12  13   2     1811.88     1953.66    152.49 o 
 -11  13   2     8697.52     8901.58    321.86 o 
 -10  13   2      342.95      240.43     97.62 o 
  -9  13   2     9346.80     9385.28    326.07 o 
  -8  13   2      158.93      208.90     83.13 o 
  -7  13   2     8093.26     8426.79    377.22 o 
  -6  13   2     1915.42     2086.33    143.19 o 
  -5  13   2     1730.58     1980.64    174.18 o 
  -4  13   2      421.20      487.65    133.89 o 
  -3  13   2     2135.90     2404.81    105.53 o 
  -2  13   2     1076.61     1147.49     82.75 o 
  -1  13   2     1038.93     1220.89     81.61 o 
   0  13   2     2535.86     2438.27    106.34 o 
   1  13   2     1353.61     1259.32    100.98 o 
   2  13   2     2106.78     2172.84    122.76 o 
   3  13   2     6060.67     5964.90    262.74 o 
   4  13   2      165.24      204.34     62.53 o 
   5  13   2     2506.01     2471.28    143.72 o 
   6  13   2     3088.57     2804.25    157.46 o 
   7  13   2     9751.97     9895.11    278.96 o 
   8  13   2      565.77      416.42    123.48 o 
   9  13   2    14866.12    14265.85    460.36 o 
  10  13   2      398.82      390.04     94.23 o 
  11  13   2     6384.67     6304.76    443.30 o 
  12  13   2       42.97       42.05    107.26 o 
  13  13   2     9056.90     9293.61    285.77 o 
  14  13   2      150.96      216.86     96.17 o 
  15  13   2     7181.43     6764.69    441.40 o 
  16  13   2      395.02      143.01    153.77 o 
 -17  14   2      449.64      436.53    187.16 o 
 -16  14   2     1685.51     2232.81    473.36 o 
 -15  14   2       30.79      -12.44    116.02 o 
 -14  14   2     3003.60     3084.87    304.53 o 
 -13  14   2     3391.15     3493.53    307.09 o 
 -12  14   2     1238.71     1329.86    203.62 o 
 -11  14   2     2882.82     3234.88    344.10 o 
 -10  14   2     2157.02     2180.33    226.69 o 
  -9  14   2     2558.70     2678.20    286.46 o 
  -8  14   2     1065.03     1395.66    146.27 o 
  -7  14   2      897.36      970.27    125.71 o 
  -6  14   2       10.21      105.44     54.92 o 
  -5  14   2      517.68      436.84    104.80 o 
  -4  14   2        9.04       51.69     66.23 o 
  -3  14   2     3772.00     3765.95    135.34 o 
  -2  14   2      141.55      120.40     49.49 o 
  -1  14   2     1188.10     1168.34     95.05 o 
   0  14   2      611.41      597.37     76.56 o 
   1  14   2        5.41      -61.94     41.30 o 
   2  14   2      354.69      225.27     69.31 o 
   3  14   2       29.92       -3.86     46.83 o 
   4  14   2     6344.39     6260.98    220.13 o 
   5  14   2      101.21       37.70     57.31 o 
   6  14   2     3558.69     3464.78    175.07 o 
   7  14   2     1142.24     1311.95    128.63 o 
   8  14   2     3138.11     3307.79    185.66 o 
   9  14   2      932.64      784.61    140.67 o 
  10  14   2      937.29     1000.58    128.75 o 
  11  14   2       54.73       -4.20     70.61 o 
  12  14   2     1417.30     1204.98    195.79 o 
  13  14   2      348.34      392.69    107.40 o 
  14  14   2     2126.32     2055.37    192.42 o 
  15  14   2      448.62      209.93    147.48 o 
  16  14   2     1103.80     1142.83    258.63 o 
 -17  15   2     3825.19     3916.29    378.46 o 
 -16  15   2     3354.20     2910.98    333.57 o 
 -15  15   2     5149.59     4809.33    375.53 o 
 -14  15   2     2305.93     2301.66    279.67 o 
 -13  15   2     6888.79     6906.96    315.03 o 
 -12  15   2      644.04      825.06    184.36 o 
 -11  15   2     5386.33     5357.94    328.71 o 
 -10  15   2     4275.67     4437.77    299.34 o 
  -9  15   2     2276.60     2203.11    219.20 o 
  -8  15   2     5270.60     5313.46    296.35 o 
  -7  15   2     1402.53     1546.14    138.09 o 
  -6  15   2     1374.42     1243.79    109.41 o 
  -5  15   2        4.76       26.45     49.05 o 
  -4  15   2     4733.09     4601.37    149.75 o 
  -3  15   2     1016.11     1181.80    100.75 o 
  -2  15   2      124.06      125.83     56.39 o 
  -1  15   2     2668.52     2746.45    134.82 o 
   0  15   2        7.64       44.60     49.31 o 
   1  15   2     9325.10     9123.09    241.74 o 
   2  15   2      103.96       96.91     56.36 o 
   3  15   2     8058.22     8009.97    233.60 o 
   4  15   2      696.34      571.89     88.98 o 
   5  15   2     4183.30     3885.36    183.94 o 
   6  15   2       21.30       56.52     60.84 o 
   7  15   2     9421.76     9269.76    281.33 o 
   8  15   2      239.18      177.31     91.81 o 
   9  15   2    10237.76     9669.83    302.29 o 
  10  15   2     1852.39     1823.02    161.68 o 
  11  15   2     7297.23     7386.91    280.68 o 
  12  15   2       96.10      126.15    111.98 o 
  13  15   2     4442.86     4022.68    241.66 o 
  14  15   2       74.69       32.46     80.33 o 
  15  15   2     1045.12     1094.17    245.69 o 
  16  15   2       60.66      -86.87    205.36 o 
 -16  16   2     1603.59     1043.54    233.47 o 
 -15  16   2       29.56      -66.45    214.10 o 
 -14  16   2     7362.26     6807.74    418.91 o 
 -13  16   2       30.12      -26.60    113.62 o 
 -12  16   2    10554.23    10290.36    500.93 o 
 -11  16   2      292.80      268.69    132.00 o 
 -10  16   2     9980.62    10088.37    720.52 o 
  -9  16   2     1532.49     1309.96    224.83 o 
  -8  16   2    11875.34    12138.46    354.25 o 
  -7  16   2     4923.95     4720.75    215.58 o 
  -6  16   2     4485.57     4784.27    210.89 o 
  -5  16   2     6722.91     6168.93    261.59 o 
  -4  16   2     6256.45     6270.87    237.28 o 
  -3  16   2     5967.34     5544.69    218.80 o 
  -2  16   2     5700.49     5674.88    191.47 o 
  -1  16   2     8435.04     8231.18    229.90 o 
   0  16   2     3894.99     3935.11    166.89 o 
   1  16   2     9997.51     9720.56    364.85 o 
   2  16   2      135.70      201.85     64.55 o 
   3  16   2     2731.20     2625.63    147.62 o 
   4  16   2      731.58      741.01     96.64 o 
   5  16   2      673.22      723.19    101.45 o 
   6  16   2     3445.34     3531.92    184.13 o 
   7  16   2      112.04      195.24    126.14 o 
   8  16   2     2318.13     2413.85    171.48 o 
   9  16   2      828.87      797.05    120.76 o 
  10  16   2     4928.17     5023.22    295.12 o 
  11  16   2       20.12      -75.66     76.78 o 
  12  16   2     7745.92     7657.47    298.58 o 
  13  16   2      240.38      196.53    120.12 o 
  14  16   2     4227.39     4348.41    297.02 o 
  15  16   2     1423.91     2076.62    849.65 o 
 -16  17   2     1879.38     1916.37    370.18 o 
 -15  17   2     4079.80     4281.18    383.65 o 
 -14  17   2      126.78       94.76    157.08 o 
 -13  17   2     5149.73     5212.80    371.62 o 
 -12  17   2      140.64      274.33    149.99 o 
 -11  17   2     6666.98     7035.76    682.34 o 
 -10  17   2      571.72      520.60    288.83 o 
  -9  17   2     5177.43     4870.17    309.75 o 
  -8  17   2     2643.90     2779.95    194.02 o 
  -7  17   2     1380.94     1384.93    144.26 o 
  -6  17   2     8821.42     8920.89    338.65 o 
  -5  17   2     1845.99     1591.40    144.80 o 
  -4  17   2    24366.56    22923.77    648.55 o 
  -3  17   2     1544.20     1391.59    140.06 o 
  -2  17   2    25280.38    24807.13    542.20 o 
  -1  17   2      816.48      623.99    141.66 o 
   0  17   2    26978.55    26817.09    484.60 o 
   1  17   2      237.50      289.57    111.01 o 
   2  17   2    22462.17    20891.62    424.35 o 
   3  17   2     4789.50     4465.66    188.10 o 
   4  17   2    20855.00    19680.74    414.80 o 
   5  17   2     1761.46     2002.68    148.36 o 
   6  17   2    17877.86    17354.23    397.17 o 
   7  17   2     5116.92     5588.91    228.17 o 
   8  17   2    16703.74    17298.25    573.17 o 
   9  17   2     4562.61     4868.94    282.84 o 
  10  17   2     8312.03     8503.90    434.57 o 
  11  17   2     4270.45     4794.99    259.79 o 
  12  17   2     1212.58     1146.43    152.56 o 
  13  17   2     2147.98     2061.48    270.56 o 
  14  17   2      560.33      617.94    158.22 o 
  15  17   2     1840.41     1674.36    301.30 o 
 -15  18   2      389.41      450.66    194.78 o 
 -14  18   2     3032.57     3107.99    260.34 o 
 -13  18   2     1140.70     1247.56    225.53 o 
 -12  18   2     5189.14     5442.75    372.98 o 
 -11  18   2     3016.70     3067.37    298.58 o 
 -10  18   2     8447.97     9181.06    436.57 o 
  -9  18   2     3132.66     3516.29    345.32 o 
  -8  18   2     5343.62     5389.91    245.36 o 
  -7  18   2    13332.23    13916.66    488.38 o 
  -6  18   2     9072.37     9158.00    309.87 o 
  -5  18   2    12853.48    13073.29    608.78 o 
  -4  18   2     6002.81     5992.61    248.60 o 
  -3  18   2    23417.47    22963.42    524.32 o 
  -2  18   2     4811.31     4275.93    310.25 o 
  -1  18   2    17976.77    17923.67    559.60 o 
   0  18   2    13991.03    14066.27    494.85 o 
   1  18   2    15015.24    14694.47    618.27 o 
   2  18   2        3.26      -47.21     58.43 o 
   3  18   2     9704.36     9500.45    271.34 o 
   4  18   2      554.51      797.63    125.26 o 
   5  18   2     6111.69     6448.94    232.85 o 
   6  18   2      177.37       62.61     66.28 o 
   7  18   2     4924.01     4529.51    255.57 o 
   8  18   2     1132.99     1279.48    141.80 o 
   9  18   2     2186.44     2074.47    173.79 o 
  10  18   2     2758.21     2809.35    202.50 o 
  11  18   2       13.34      -68.50     81.89 o 
  12  18   2     4386.71     4093.11    248.01 o 
  13  18   2      663.14      492.64    126.02 o 
  14  18   2     3716.96     3742.41    499.17 o 
 -15  19   2     3847.47     4516.48    484.84 o 
 -14  19   2     1571.76     1627.61    266.63 o 
 -13  19   2     5668.51     5375.71    385.19 o 
 -12  19   2     4567.67     5081.96    367.46 o 
 -11  19   2     3749.27     4736.70    688.08 o 
 -10  19   2     2890.51     2845.95    282.34 o 
  -9  19   2     3254.57     3348.29    417.21 o 
  -8  19   2     1798.28     1915.88    237.73 o 
  -7  19   2      421.50      563.14    110.95 o 
  -6  19   2      948.57      986.18    130.17 o 
  -5  19   2       83.63       39.53    121.36 o 
  -4  19   2      542.02      507.60    227.36 o 
  -3  19   2        5.90      -73.88     66.19 o 
  -2  19   2       13.36      -45.63     72.40 o 
  -1  19   2      233.16      195.77     86.48 o 
   0  19   2       11.41       25.04     76.98 o 
   1  19   2     4502.97     4516.75    233.83 o 
   2  19   2     1446.09     1059.89    136.49 o 
   3  19   2     2573.91     2037.86    176.86 o 
   4  19   2      811.74      700.42    122.57 o 
   5  19   2    12864.33    11754.78    333.07 o 
   6  19   2     1243.03     1190.03    154.58 o 
   7  19   2     4998.34     4689.25    223.80 o 
   8  19   2     4767.91     4464.52    227.15 o 
   9  19   2     3070.66     2936.20    203.84 o 
  10  19   2      626.83      548.12    119.62 o 
  11  19   2     7644.56     7521.34    305.79 o 
  12  19   2     1070.90     1236.58    162.64 o 
  13  19   2     5384.92     5414.62    338.66 o 
  14  19   2      134.90      -20.30    114.38 o 
 -14  20   2        6.58      -99.08    140.61 o 
 -13  20   2      957.93      808.29    251.65 o 
 -12  20   2       47.71       -3.98    138.87 o 
 -11  20   2      348.90      656.77    177.91 o 
 -10  20   2      101.06      126.29    139.77 o 
  -9  20   2       30.92      -29.48    114.26 o 
  -8  20   2     1112.09     1190.59    475.73 o 
  -7  20   2     1691.97     1685.96    201.12 o 
  -6  20   2      134.22      203.04     92.44 o 
  -5  20   2      202.31       60.43     92.86 o 
  -4  20   2      834.48     1131.69    142.75 o 
  -3  20   2      471.49      309.23    116.76 o 
  -2  20   2      107.91      158.45     88.11 o 
  -1  20   2      583.75      705.52    123.00 o 
   0  20   2     9040.07     8518.25    312.00 o 
   1  20   2      406.22      575.07    117.02 o 
   2  20   2       94.76      126.24     83.47 o 
   3  20   2       12.72       61.40     80.01 o 
   4  20   2     1351.68     1292.43    160.45 o 
   5  20   2      599.31      607.85    125.45 o 
   6  20   2      319.90      246.84    103.70 o 
   7  20   2     2002.03     1980.50    166.85 o 
   8  20   2     2178.79     2189.80    178.37 o 
   9  20   2      678.32      721.40    125.54 o 
  10  20   2       55.97      -60.72     77.90 o 
  11  20   2      288.50      566.62    128.40 o 
  12  20   2       39.92      128.31    100.02 o 
  13  20   2      709.74     1025.45    185.24 o 
 -13  21   2     3574.61     3301.38    339.89 o 
 -12  21   2      127.14      120.16    152.10 o 
 -11  21   2     4889.73     5789.19    395.22 o 
 -10  21   2       30.08      224.51    138.88 o 
  -9  21   2     6289.19     6634.59    387.40 o 
  -8  21   2     2121.21     1870.63    241.14 o 
  -7  21   2     3792.67     3980.65    236.48 o 
  -6  21   2        6.70       98.32     85.16 o 
  -5  21   2     4020.27     4080.16    346.74 o 
  -4  21   2     1644.86     1565.80    163.76 o 
  -3  21   2     1274.91     1309.25    152.67 o 
  -2  21   2      224.18      279.53     97.93 o 
  -1  21   2      928.51     1335.86    154.54 o 
   0  21   2     3294.97     3137.81    211.98 o 
   1  21   2     1330.09     1258.29    155.35 o 
   2  21   2      302.79      172.49     90.60 o 
   3  21   2      126.18      -21.71     88.22 o 
   4  21   2        6.44       75.56     84.49 o 
   5  21   2     1436.94     1354.91    168.66 o 
   6  21   2        4.60      -71.80     79.12 o 
   7  21   2      403.61      522.99    127.10 o 
   8  21   2       26.20     -124.25     86.82 o 
   9  21   2     2428.68     2226.61    249.71 o 
  10  21   2       16.58      186.67    114.30 o 
  11  21   2     3614.59     3799.28    244.52 o 
  12  21   2     1364.58     1118.51    192.65 o 
 -13  22   2      429.86      436.77    198.15 o 
 -12  22   2     5851.68     6539.68    437.57 o 
 -11  22   2      388.79      610.51    183.79 o 
 -10  22   2     4605.31     4977.48    371.15 o 
  -9  22   2      299.47      318.14    152.76 o 
  -8  22   2     4332.85     4658.71    344.92 o 
  -7  22   2       54.58      170.45    143.10 o 
  -6  22   2     1256.75     1379.44    165.63 o 
  -5  22   2      544.13      425.57    142.77 o 
  -4  22   2      220.00        1.51     78.29 o 
  -3  22   2     3664.16     3598.16    230.52 o 
  -2  22   2      896.55      696.89    126.68 o 
  -1  22   2     9111.62     8450.48    321.38 o 
   0  22   2     6319.48     6353.51    354.18 o 
   1  22   2     5955.31     5632.78    277.23 o 
   2  22   2      250.27      201.07     95.36 o 
   3  22   2     5359.49     5142.87    276.18 o 
   4  22   2     1782.89     1946.39    278.53 o 
   5  22   2     5572.89     5689.71    293.50 o 
   6  22   2     4780.40     4993.87    288.72 o 
   7  22   2     7716.20     7948.60    347.25 o 
   8  22   2     7206.27     7258.54    341.49 o 
   9  22   2     1551.58     1541.74    200.56 o 
  10  22   2     5495.31     6567.33    678.42 o 
  11  22   2     1382.24     1403.47    199.65 o 
  12  22   2     4121.09     4168.01    492.01 o 
 -12  23   2     4702.00     4740.14    406.73 o 
 -11  23   2     3080.08     2898.19    608.98 o 
 -10  23   2     3621.15     3400.55    352.96 o 
  -9  23   2     2961.34     2939.33    303.36 o 
  -8  23   2     5258.03     5699.09    380.42 o 
  -7  23   2     8762.31     8616.98    492.32 o 
  -6  23   2     8465.78     8706.11    501.44 o 
  -5  23   2     4964.03     4961.00    270.43 o 
  -4  23   2     9125.85     8799.84    467.29 o 
  -3  23   2     2532.96     2448.85    205.48 o 
  -2  23   2    17411.08    17887.65    496.45 o 
  -1  23   2     1620.71     1835.87    182.43 o 
   0  23   2    17080.88    17084.63    606.05 o 
   1  23   2     1337.56      999.83    193.55 o 
   2  23   2     9146.10     9071.27    346.94 o 
   3  23   2      290.71      296.80    110.27 o 
   4  23   2     6710.86     7080.89    503.28 o 
   5  23   2      662.56      698.48    140.51 o 
   6  23   2     5024.07     4769.27    286.70 o 
   7  23   2      175.18      120.43    107.72 o 
   8  23   2      214.25      228.14    123.05 o 
   9  23   2     3387.24     3440.75    487.63 o 
  10  23   2      354.28      403.19    140.15 o 
  11  23   2     1566.49     1525.20    282.29 o 
 -11  24   2       33.17       -8.59    165.81 o 
 -10  24   2     2185.93     1842.86    334.62 o 
  -9  24   2      295.39      172.11    193.51 o 
  -8  24   2     1183.82     1489.89    345.60 o 
  -7  24   2      424.46      530.16    170.82 o 
  -6  24   2      959.11      901.18    192.15 o 
  -5  24   2      626.98     1073.10    188.24 o 
  -4  24   2      776.91      753.26    137.05 o 
  -3  24   2     2402.24     2423.23    281.47 o 
  -2  24   2        4.32      117.03     97.02 o 
  -1  24   2     5388.27     5431.15    286.28 o 
   0  24   2     5626.03     5081.43    279.13 o 
   1  24   2     6365.82     5953.52    299.59 o 
   2  24   2       41.92      135.42    100.97 o 
   3  24   2     3918.58     4150.36    263.36 o 
   4  24   2      458.01      509.53    126.69 o 
   5  24   2     4944.93     5653.12    307.33 o 
   6  24   2     2821.41     2344.59    225.35 o 
   7  24   2     3710.66     3619.32    273.35 o 
   8  24   2     4546.88     4550.85    302.80 o 
   9  24   2     1691.38     1870.69    345.35 o 
  10  24   2     3404.67     3403.24    463.26 o 
 -10  25   2      213.42      278.36    171.83 o 
  -9  25   2     1717.19     2037.60    278.96 o 
  -8  25   2      220.00      162.46    183.15 o 
  -7  25   2     1919.35     1903.77    268.38 o 
  -6  25   2       12.90       90.77    140.44 o 
  -5  25   2     1443.32     1484.11    227.90 o 
  -4  25   2      120.23      186.97    110.63 o 
  -3  25   2     1185.31     1395.14    175.17 o 
  -2  25   2        4.63       69.48     93.38 o 
  -1  25   2       88.06      150.26     98.05 o 
   0  25   2      641.58      636.59    152.16 o 
   1  25   2      780.11      759.33    144.52 o 
   2  25   2       93.53      183.23    113.67 o 
   3  25   2        8.49      115.11    101.28 o 
   4  25   2      117.34      183.17    106.05 o 
   5  25   2       32.38      156.93    197.15 o 
   6  25   2      268.42      200.50    117.26 o 
   7  25   2      317.99      291.60    123.52 o 
   8  25   2      191.26      171.76    122.51 o 
   9  25   2     1070.53      862.79    175.79 o 
  -8  26   2      631.93      714.27    209.24 o 
  -7  26   2     1429.23     1369.91    237.87 o 
  -6  26   2      146.20       77.84    149.44 o 
  -5  26   2      450.77      537.10    183.68 o 
  -4  26   2      199.87      271.05    112.17 o 
  -3  26   2       53.33       80.74    175.29 o 
  -2  26   2      267.99      329.69    112.69 o 
  -1  26   2       82.77      108.81    103.80 o 
   0  26   2     1705.53     1832.01    203.50 o 
   1  26   2      237.01      168.82    111.32 o 
   2  26   2        3.08      -82.70     95.36 o 
   3  26   2        7.46      141.93    108.20 o 
   4  26   2       94.46      109.09    109.70 o 
   5  26   2        4.08        6.69    151.02 o 
   6  26   2      231.69      118.69    132.96 o 
   7  26   2      189.55      183.66    119.81 o 
  -7  27   2     1339.88     1621.29    266.71 o 
  -6  27   2       92.13       11.68    131.38 o 
  -5  27   2       78.05      238.89    150.85 o 
  -4  27   2        6.85      134.12    145.90 o 
  -3  27   2      251.44      170.74    110.24 o 
  -2  27   2       72.90      142.59    110.77 o 
  -1  27   2       79.85      167.44    113.19 o 
   0  27   2      460.71      469.44    134.30 o 
   1  27   2      632.21      639.47    145.33 o 
   2  27   2     1033.94     1093.17    174.96 o 
   3  27   2     2402.72     2328.67    229.15 o 
   4  27   2     1185.44     1155.49    272.35 o 
   5  27   2     1712.34     2028.60    223.36 o 
   6  27   2      349.04      195.66    129.40 o 
  -5  28   2     3939.66     3512.42    349.98 o 
  -4  28   2     1927.21     2684.85    312.07 o 
  -3  28   2     6356.70     6593.71    434.47 o 
  -2  28   2     1380.23     1489.60    190.42 o 
  -1  28   2     4593.97     4777.51    296.16 o 
   0  28   2      696.29      911.50    164.96 o 
   1  28   2     4587.47     4584.42    295.87 o 
   2  28   2      137.27      104.81    110.10 o 
   3  28   2     4789.49     4749.75    302.67 o 
   4  28   2      371.88      478.29    147.50 o 
 -19   1   3     1100.19      697.74    517.90 o 
 -18   1   3       34.14     -132.10    136.54 o 
 -17   1   3      138.72       75.31    121.55 o 
 -16   1   3      179.41       19.25    115.00 o 
 -15   1   3       14.92       50.49    106.71 o 
 -14   1   3      359.88      399.09    130.51 o 
 -13   1   3     3163.27     3171.75    263.13 o 
 -12   1   3      606.97      600.29    124.63 o 
 -11   1   3      230.33      329.53     85.75 o 
 -10   1   3      939.10      945.27    118.93 o 
  -9   1   3    13208.73    13730.53    312.20 o 
  -8   1   3     4695.49     4729.00    201.94 o 
  -7   1   3    21830.28    21554.94    388.17 o 
  -6   1   3     8998.93     9181.09    283.68 o 
  -5   1   3    43224.01    42799.96    621.25 o 
  -4   1   3     5000.24     5436.26    246.79 o 
  -3   1   3    32084.76    31914.23    462.60 o 
  -2   1   3       34.62      147.96     46.56 o 
  -1   1   3    76516.61    75285.44   1696.80 o 
   0   1   3     1862.45     1711.23    171.08 o 
   1   1   3    34133.46    34543.74    693.27 o 
   2   1   3     9425.62     9437.29    186.65 o 
   3   1   3    14653.21    14658.34    212.16 o 
   4   1   3     2172.41     2047.96     73.96 o 
   5   1   3     7624.75     7583.65    149.85 o 
   6   1   3     7202.11     7699.03    157.37 o 
   7   1   3    15305.54    16057.51    253.14 o 
   8   1   3     5329.14     5203.58    133.89 o 
   9   1   3     3466.76     3264.27    131.02 o 
  10   1   3      149.23      207.46     64.43 o 
  11   1   3      923.50      671.25     95.37 o 
  12   1   3      280.72      255.39     78.23 o 
  13   1   3      346.04      335.63     88.87 o 
  14   1   3      321.40      404.03     99.98 o 
  15   1   3       44.12       28.57     78.25 o 
  16   1   3        8.20       24.75     89.06 o 
  17   1   3     1078.66     1111.45    213.38 o 
  18   1   3      730.90      990.82    227.40 o 
 -19   2   3     3572.73     3141.60    405.98 o 
 -18   2   3       17.55      -81.76    141.23 o 
 -17   2   3     4395.44     4502.00    339.28 o 
 -16   2   3     1785.68     1913.01    237.61 o 
 -15   2   3     7322.77     6732.30    354.02 o 
 -14   2   3     2901.64     3285.69    253.64 o 
 -13   2   3    11952.62    12412.53    443.87 o 
 -12   2   3     5794.23     6524.95    258.81 o 
 -11   2   3    12405.60    11587.17    338.71 o 
 -10   2   3     6198.66     6386.80    259.17 o 
  -9   2   3     8757.83     8814.86    242.38 o 
  -8   2   3    12989.48    13488.11    297.32 o 
  -7   2   3     1472.71     1631.78    184.66 o 
  -6   2   3    14718.24    13976.20    280.72 o 
  -5   2   3       67.17       94.88     43.73 o 
  -4   2   3    25269.75    26044.05    408.11 o 
  -3   2   3     3157.15     3881.75    158.90 o 
  -2   2   3    19691.34    19294.21    378.99 o 
  -1   2   3       55.96       37.21     45.06 o 
   0   2   3    20517.52    19869.50    377.71 o 
   1   2   3     2411.05     2327.70    115.64 o 
   2   2   3     2083.87     2075.65    109.35 o 
   3   2   3    19862.57    20061.44    297.14 o 
   4   2   3      188.09      380.58     41.79 o 
   5   2   3    21037.83    22144.64    302.69 o 
   6   2   3      213.21      206.68     38.94 o 
   7   2   3     8516.27     8359.43    168.66 o 
   8   2   3      170.61      261.15     64.02 o 
   9   2   3    13771.74    13789.21    277.27 o 
  10   2   3     1691.66     1781.71    112.22 o 
  11   2   3     5788.61     5806.56    219.39 o 
  12   2   3     5522.94     5585.54    229.37 o 
  13   2   3     2336.21     2068.64    161.61 o 
  14   2   3     8534.81     7633.42    286.20 o 
  15   2   3     3529.00     3522.12    222.83 o 
  16   2   3     6369.53     6815.79    345.54 o 
  17   2   3     1484.26     1606.37    208.62 o 
 -19   3   3       10.05     -124.49    139.56 o 
 -18   3   3    18647.08    19682.27    920.14 o 
 -17   3   3      113.22      -17.75    120.16 o 
 -16   3   3    30766.83    29931.68    845.70 o 
 -15   3   3     1247.95     1266.77    195.04 o 
 -14   3   3    31747.81    33094.88    941.22 o 
 -13   3   3      375.74      198.14    176.38 o 
 -12   3   3    26233.44    27143.90    598.55 o 
 -11   3   3     2366.76     2570.64    172.95 o 
 -10   3   3    29389.57    29511.08    599.74 o 
  -9   3   3     3516.74     3291.63    154.24 o 
  -8   3   3    11022.85    11428.52    424.56 o 
  -7   3   3     1506.12     1646.40    105.14 o 
  -6   3   3      539.76      422.40     61.98 o 
  -5   3   3     3879.15     3860.15    129.77 o 
  -4   3   3      934.99     1054.59     75.82 o 
  -3   3   3    13919.42    14426.08    249.58 o 
  -2   3   3      126.64      142.19     59.11 o 
  -1   3   3     7747.05     7560.39    270.98 o 
   0   3   3    24846.41    24691.50    453.64 o 
   1   3   3     2322.01     2342.81     87.61 o 
   2   3   3    18724.42    17445.52    429.78 o 
   3   3   3      131.76      172.37     37.09 o 
   4   3   3    49569.66    50799.56    570.55 o 
   5   3   3      359.44      365.15     41.90 o 
   6   3   3    34549.05    33703.66    684.96 o 
   7   3   3      139.61       98.29     59.93 o 
   8   3   3    32328.18    32390.78    482.79 o 
   9   3   3      304.90      344.41     57.72 o 
  10   3   3    26388.79    26779.12    443.43 o 
  11   3   3     2862.49     3074.23    147.34 o 
  12   3   3    17438.47    17184.05    411.30 o 
  13   3   3     4529.00     4633.99    311.11 o 
  14   3   3     6838.21     7283.72    281.87 o 
  15   3   3     9868.65     9801.67    427.72 o 
  16   3   3     3816.21     4472.24    255.74 o 
  17   3   3     3024.58     2945.10    311.28 o 
 -19   4   3     1385.11     1652.36    318.02 o 
 -18   4   3      660.03      463.37    185.73 o 
 -17   4   3     1201.94     1293.83    283.84 o 
 -16   4   3     2154.21     2093.58    314.66 o 
 -15   4   3     2197.09     2582.88    214.24 o 
 -14   4   3     5137.38     5156.38    262.36 o 
 -13   4   3     1693.11     1495.34    157.19 o 
 -12   4   3     7858.87     7724.69    359.07 o 
 -11   4   3     3793.67     3906.48    352.32 o 
 -10   4   3    24773.54    24329.37    670.55 o 
  -9   4   3      873.10      938.50     98.40 o 
  -8   4   3    44714.85    43744.78    879.67 o 
  -7   4   3       61.63       73.64     52.52 o 
  -6   4   3    41587.45    42152.21   1071.09 o 
  -5   4   3      647.86      714.34     77.67 o 
  -4   4   3    23437.99    22838.69    372.57 o 
  -3   4   3      675.93      796.13     58.28 o 
  -2   4   3    38673.22    38039.41    659.95 o 
  -1   4   3      105.25      130.08     60.97 o 
   0   4   3    37741.76    38257.35    650.08 o 
   1   4   3     2724.64     2552.09    107.55 o 
   2   4   3     5346.44     5101.66    146.85 o 
   3   4   3     7575.34     7809.29    164.25 o 
   4   4   3     1992.79     2102.79     76.83 o 
   5   4   3     7593.69     7437.15    150.68 o 
   6   4   3      962.14     1032.39     63.76 o 
   7   4   3    14664.11    14399.96    484.80 o 
   8   4   3     2510.91     2331.75    116.69 o 
   9   4   3     7419.26     7658.80    203.14 o 
  10   4   3      553.13      568.14     74.87 o 
  11   4   3     6347.02     6125.15    265.40 o 
  12   4   3     3741.12     4026.77    173.47 o 
  13   4   3     6691.47     6511.18    346.34 o 
  14   4   3     6386.83     6075.44    262.49 o 
  15   4   3     1286.72     1545.74    166.02 o 
  16   4   3     8105.58     8640.37    376.19 o 
  17   4   3      579.07      275.75    196.68 o 
 -19   5   3      377.43      358.14    142.86 o 
 -18   5   3      251.59      207.55    131.32 o 
 -17   5   3     1050.08     1153.50    271.80 o 
 -16   5   3       10.85      -28.14     94.39 o 
 -15   5   3      871.52      716.77    137.69 o 
 -14   5   3      361.06      373.17    111.55 o 
 -13   5   3     2617.93     2425.03    191.96 o 
 -12   5   3      925.07     1041.22    150.49 o 
 -11   5   3     1816.86     2215.36    251.44 o 
 -10   5   3     5322.64     5519.77    228.89 o 
  -9   5   3     2113.97     2201.16    147.55 o 
  -8   5   3    13141.60    12678.88    374.63 o 
  -7   5   3     1664.28     1673.98    114.42 o 
  -6   5   3    10887.42    10790.39    246.80 o 
  -5   5   3     3737.99     3625.89    129.88 o 
  -4   5   3    15458.54    15045.58    425.49 o 
  -3   5   3     7948.88     7536.00    168.36 o 
  -2   5   3    20142.66    20076.57    320.93 o 
  -1   5   3    18324.62    17766.30    374.29 o 
   0   5   3    27114.26    26821.71    402.36 o 
   1   5   3    22072.94    21817.47    315.67 o 
   2   5   3    13048.63    12680.92    220.86 o 
   3   5   3    14412.17    14014.35    320.18 o 
   4   5   3    10534.35    10899.84    255.96 o 
   5   5   3     8643.20     8990.35    166.79 o 
   6   5   3     5400.09     5420.76    192.79 o 
   7   5   3     6439.61     6391.28    157.50 o 
   8   5   3     4383.59     4339.81    162.64 o 
   9   5   3     7714.96     7838.99    209.66 o 
  10   5   3      400.16      510.17     72.82 o 
  11   5   3     5844.36     5657.72    190.15 o 
  12   5   3      307.21      201.84     81.97 o 
  13   5   3     1301.79     1519.96    150.34 o 
  14   5   3      264.01      125.95     85.93 o 
  15   5   3        5.25       26.85     84.97 o 
  16   5   3     1539.64     1294.10    193.38 o 
  17   5   3       29.42       95.64    124.22 o 
 -19   6   3      399.30      370.01    155.94 o 
 -18   6   3     1506.55     1920.80    241.98 o 
 -17   6   3      926.38      679.69    150.95 o 
 -16   6   3     1869.43     1871.50    205.73 o 
 -15   6   3       14.92      -46.19     96.26 o 
 -14   6   3      616.86      643.17    141.95 o 
 -13   6   3       14.71      -18.43     76.11 o 
 -12   6   3      922.25     1208.53    177.55 o 
 -11   6   3       21.47       37.83     98.55 o 
 -10   6   3     4081.14     3951.39    198.24 o 
  -9   6   3     1279.37     1764.41    159.74 o 
  -8   6   3      310.00      239.80     67.81 o 
  -7   6   3     3208.36     3377.99    143.73 o 
  -6   6   3      280.04      423.39    107.58 o 
  -5   6   3     2791.15     2812.41    207.31 o 
  -4   6   3       41.31       32.89     35.37 o 
  -3   6   3     8717.49     8614.94    188.14 o 
  -2   6   3     1465.16     1535.48     71.74 o 
  -1   6   3     9143.49     9208.36    308.67 o 
   0   6   3      770.87      751.62     59.33 o 
   1   6   3    13990.27    14420.81    239.94 o 
   2   6   3     2118.08     2059.79     89.75 o 
   3   6   3     8450.58     8767.67    185.49 o 
   4   6   3     5973.86     6017.63    129.36 o 
   5   6   3     1776.91     1731.42     95.82 o 
   6   6   3     3802.81     3857.56    135.40 o 
   7   6   3    11811.66    11487.04    288.60 o 
   8   6   3     1847.91     1809.05    121.47 o 
   9   6   3     1185.23     1128.52     98.11 o 
  10   6   3     1774.52     1730.29    117.79 o 
  11   6   3      270.62      289.89     70.66 o 
  12   6   3        7.37        4.66     55.84 o 
  13   6   3      201.75      220.77     73.97 o 
  14   6   3     3002.45     2856.37    201.40 o 
  15   6   3       14.17       -4.41    140.25 o 
  16   6   3     1614.90     1412.70    199.67 o 
  17   6   3      255.83      150.54    128.92 o 
 -18   7   3      732.65      866.29    174.79 o 
 -17   7   3      334.68      301.42    120.40 o 
 -16   7   3      852.76      816.08    172.59 o 
 -15   7   3     6013.18     5653.94    290.39 o 
 -14   7   3      944.41     1033.10    148.49 o 
 -13   7   3     5837.34     5942.68    275.33 o 
 -12   7   3      261.04      230.58     85.93 o 
 -11   7   3    24433.07    24105.81    553.22 o 
 -10   7   3      551.71      618.95    106.18 o 
  -9   7   3    30959.89    31200.91    625.30 o 
  -8   7   3      118.81      153.31     66.49 o 
  -7   7   3    45752.45    44761.99    693.00 o 
  -6   7   3      272.73      421.33     70.42 o 
  -5   7   3    37785.75    35549.58    551.43 o 
  -4   7   3     1041.64     1103.78     84.71 o 
  -3   7   3    63296.88    63321.94    857.58 o 
  -2   7   3     1253.02     1390.81    129.73 o 
  -1   7   3    34134.98    33282.73    495.47 o 
   0   7   3     2519.14     2542.55    112.02 o 
   1   7   3    35356.03    35094.14    468.34 o 
   2   7   3       16.19       61.63     37.88 o 
   3   7   3    22404.22    21690.74    337.02 o 
   4   7   3      642.12      694.35     88.52 o 
   5   7   3    14637.47    15186.07    280.47 o 
   6   7   3       14.60       12.78     44.02 o 
   7   7   3        2.43       16.40     50.87 o 
   8   7   3      177.73      170.89     57.11 o 
   9   7   3     1421.58     1495.15    111.24 o 
  10   7   3       63.73       15.62     50.84 o 
  11   7   3     4381.17     4461.06    181.95 o 
  12   7   3     1964.88     2079.24    141.46 o 
  13   7   3     1134.61     1249.08    121.15 o 
  14   7   3       40.61       47.52     78.74 o 
  15   7   3     5649.68     5309.91    428.54 o 
  16   7   3       84.51       75.97    111.03 o 
  17   7   3     3470.52     3449.15    290.70 o 
 -18   8   3       46.16       89.68    142.24 o 
 -17   8   3    16340.81    16838.66    532.67 o 
 -16   8   3       65.73       50.94    100.46 o 
 -15   8   3    27693.49    27181.99    669.95 o 
 -14   8   3      890.60     1059.92    155.04 o 
 -13   8   3    19690.29    20024.44    562.09 o 
 -12   8   3     7783.63     7584.95    297.52 o 
 -11   8   3     8031.67     8222.75    298.73 o 
 -10   8   3       92.76        5.11    106.96 o 
  -9   8   3     7173.97     7259.05    261.24 o 
  -8   8   3       35.25       70.33     59.95 o 
  -7   8   3     3777.95     3913.28    163.16 o 
  -6   8   3      127.89      156.53     55.72 o 
  -5   8   3      550.88      735.84    113.85 o 
  -4   8   3    11417.55    11908.85    253.29 o 
  -3   8   3    18077.63    18008.04    323.97 o 
  -2   8   3     1072.25     1081.74     75.78 o 
  -1   8   3    32839.80    31604.37    483.50 o 
   0   8   3     2478.49     2429.66     95.95 o 
   1   8   3    37165.95    36310.65    487.35 o 
   2   8   3     6008.29     5897.20    150.87 o 
   3   8   3    58364.55    57121.70    718.66 o 
   4   8   3     3516.37     3523.94    127.72 o 
   5   8   3    27693.79    27385.89    424.16 o 
   6   8   3      440.49      520.20     76.50 o 
   7   8   3    34323.00    32950.19    500.37 o 
   8   8   3      136.07       50.83     53.16 o 
   9   8   3    32584.60    32323.97    512.78 o 
  10   8   3       64.39      130.81     84.55 o 
  11   8   3    30251.94    29246.50    537.92 o 
  12   8   3     2633.24     2465.03    154.24 o 
  13   8   3     9677.20     9375.51    270.53 o 
  14   8   3       19.11       54.97     66.73 o 
  15   8   3     2134.69     2074.79    251.89 o 
  16   8   3     2397.84     2297.69    276.91 o 
  17   8   3      779.35      620.76    170.53 o 
 -18   9   3     3649.22     3647.52    290.53 o 
 -17   9   3     2157.77     1893.81    214.91 o 
 -16   9   3     8668.59     8119.28    357.76 o 
 -15   9   3     4608.24     4756.70    278.37 o 
 -14   9   3    10928.73    10663.83    380.03 o 
 -13   9   3    19582.49    20420.87    533.70 o 
 -12   9   3    22296.04    21695.55    537.93 o 
 -11   9   3     9412.64     9508.85    325.94 o 
 -10   9   3     8319.09     8117.80    520.42 o 
  -9   9   3    22978.24    22849.47    513.70 o 
  -8   9   3    17256.93    16869.14    368.43 o 
  -7   9   3    21252.27    21333.67    463.71 o 
  -6   9   3    16114.41    16190.30    392.18 o 
  -5   9   3    23518.14    24269.18    424.89 o 
  -4   9   3      902.67      919.70     83.31 o 
  -3   9   3    17669.77    17678.88    327.83 o 
  -2   9   3     3246.26     3129.17    124.16 o 
  -1   9   3    10722.52    10839.27    225.10 o 
   0   9   3       20.74      134.17     43.55 o 
   1   9   3     2763.01     2878.59    132.92 o 
   2   9   3      126.31       88.34     64.01 o 
   3   9   3     1186.05     1267.53    124.91 o 
   4   9   3     3007.51     2862.49    120.35 o 
   5   9   3     2518.10     2513.10    212.81 o 
   6   9   3     6565.91     6082.32    249.75 o 
   7   9   3     7956.60     7633.48    206.11 o 
   8   9   3    10304.12    10274.10    248.55 o 
   9   9   3    16493.39    16446.57    547.36 o 
  10   9   3     9153.41     9265.26    225.62 o 
  11   9   3    11047.69    11376.85    287.42 o 
  12   9   3    15055.12    15666.85    353.60 o 
  13   9   3     9520.12     9622.60    316.55 o 
  14   9   3     8171.56     8194.84    372.52 o 
  15   9   3    13088.06    13146.83    474.29 o 
  16   9   3     3822.28     3695.08    294.67 o 
 -18  10   3      983.61     1029.97    187.95 o 
 -17  10   3     2300.25     2673.77    246.35 o 
 -16  10   3      738.43      670.87    152.45 o 
 -15  10   3     1687.39     1718.67    218.69 o 
 -14  10   3     1219.43     1208.25    170.12 o 
 -13  10   3     6759.59     6073.41    283.43 o 
 -12  10   3     4342.70     4376.76    242.15 o 
 -11  10   3     1172.53     1333.68    153.52 o 
 -10  10   3      565.87      672.35    115.90 o 
  -9  10   3     1588.76     1696.79    231.55 o 
  -8  10   3      454.27      366.63     77.00 o 
  -7  10   3     2235.22     2792.71    220.68 o 
  -6  10   3     2342.17     2299.71    129.61 o 
  -5  10   3     4011.60     4227.95    176.13 o 
  -4  10   3    17469.17    17190.04    333.22 o 
  -3  10   3    11912.34    11828.60    258.51 o 
  -2  10   3     7343.20     7127.81    192.65 o 
  -1  10   3    16589.57    16659.54    285.59 o 
   0  10   3    15256.99    15410.91    271.57 o 
   1  10   3    10742.82    10698.63    217.14 o 
   2  10   3    15700.59    16001.75    387.39 o 
   3  10   3    23247.20    23020.68    413.36 o 
   4  10   3     9474.05     9264.97    272.09 o 
   5  10   3     7326.38     7487.04    224.58 o 
   6  10   3     5973.84     5950.08    235.54 o 
   7  10   3    12269.77    12036.56    266.52 o 
   8  10   3     6806.17     7063.01    215.56 o 
   9  10   3     5749.98     5858.80    257.35 o 
  10  10   3     6927.69     6937.78    298.47 o 
  11  10   3     3733.87     3792.87    205.16 o 
  12  10   3      348.07      291.83     92.82 o 
  13  10   3      383.89      432.22    128.51 o 
  14  10   3     1073.19     1183.90    147.79 o 
  15  10   3       51.43       34.23     90.28 o 
  16  10   3      255.36       17.16    123.95 o 
 -17  11   3      800.11      982.37    182.89 o 
 -16  11   3     1951.72     2127.57    386.86 o 
 -15  11   3     5112.14     4691.44    283.28 o 
 -14  11   3     1173.82     1125.43    160.81 o 
 -13  11   3     7475.50     6949.70    306.59 o 
 -12  11   3       20.68      -26.43     78.52 o 
 -11  11   3     4684.31     4919.92    378.01 o 
 -10  11   3      140.29      198.62    110.39 o 
  -9  11   3    12340.01    13311.86    374.84 o 
  -8  11   3      564.50      667.06    133.95 o 
  -7  11   3     8579.93     8086.54    240.76 o 
  -6  11   3      779.93      761.76     91.28 o 
  -5  11   3     5875.81     5426.13    247.68 o 
  -4  11   3      205.94      104.86     64.57 o 
  -3  11   3    28130.43    28327.90    471.92 o 
  -2  11   3     4037.20     4116.23    132.50 o 
  -1  11   3     8591.41     8096.90    187.82 o 
   0  11   3       80.87       90.52     44.34 o 
   1  11   3     3582.44     3895.46    131.86 o 
   2  11   3     5009.90     5009.15    151.42 o 
   3  11   3      574.70      458.63     66.80 o 
   4  11   3      634.33      666.44     73.81 o 
   5  11   3     1720.64     1794.97    108.51 o 
   6  11   3     1375.32     1553.83    121.74 o 
   7  11   3       13.78       -4.44     57.63 o 
   8  11   3     2037.29     2133.64    175.58 o 
   9  11   3       26.10      -58.89     64.62 o 
  10  11   3      444.13      510.46    101.53 o 
  11  11   3     1587.12     1610.70    151.77 o 
  12  11   3       37.69      -21.73     73.66 o 
  13  11   3      256.12      305.76     95.91 o 
  14  11   3      468.58      512.90    116.79 o 
  15  11   3     3543.63     3876.36    245.91 o 
  16  11   3      291.76      113.35    218.39 o 
 -17  12   3      544.81      476.63    177.57 o 
 -16  12   3     1081.19     1301.24    190.43 o 
 -15  12   3     3056.57     3060.96    246.13 o 
 -14  12   3     3446.23     3606.87    251.36 o 
 -13  12   3      911.87      846.04    146.50 o 
 -12  12   3      708.44      709.80    130.54 o 
 -11  12   3      419.05      417.66    154.22 o 
 -10  12   3    22238.28    22169.73    446.00 o 
  -9  12   3       45.50      125.82     99.76 o 
  -8  12   3    18992.27    19393.55    460.22 o 
  -7  12   3     2880.88     3105.17    178.50 o 
  -6  12   3    18778.93    18233.36    448.19 o 
  -5  12   3      275.40       92.28     62.98 o 
  -4  12   3    10180.47     9994.90    247.11 o 
  -3  12   3      914.71      880.90    116.71 o 
  -2  12   3     7570.14     7656.11    191.71 o 
  -1  12   3      697.40      619.97     90.54 o 
   0  12   3     8350.49     8022.05    196.29 o 
   1  12   3     1037.07      991.11     84.62 o 
   2  12   3     7642.81     7286.91    182.93 o 
   3  12   3     3958.50     4125.92    191.77 o 
   4  12   3     2854.61     2778.13    192.62 o 
   5  12   3      970.87     1115.46    110.41 o 
   6  12   3      285.33      195.57     72.30 o 
   7  12   3      789.37      905.02    109.68 o 
   8  12   3     1202.25     1018.89    121.85 o 
   9  12   3      135.89      159.47     80.96 o 
  10  12   3     3143.52     3500.35    227.53 o 
  11  12   3      461.95      546.33    109.63 o 
  12  12   3       46.26       19.61     68.92 o 
  13  12   3        9.31       67.45     85.94 o 
  14  12   3     5492.67     5656.55    281.27 o 
  15  12   3      165.11      133.12     99.82 o 
  16  12   3     1646.82     2054.77    254.85 o 
 -17  13   3      704.12      752.20    208.25 o 
 -16  13   3     4912.82     5488.11    395.20 o 
 -15  13   3     2197.42     1821.17    253.61 o 
 -14  13   3     4288.48     4407.21    282.89 o 
 -13  13   3        5.07       -8.05     85.68 o 
 -12  13   3       34.82       65.37     87.63 o 
 -11  13   3      515.79      681.60    127.51 o 
 -10  13   3      655.69      646.17    122.07 o 
  -9  13   3     1580.86     1590.57    153.81 o 
  -8  13   3       67.56        8.13     69.29 o 
  -7  13   3     1860.80     1932.56    136.73 o 
  -6  13   3     2460.55     2653.42    181.34 o 
  -5  13   3     9525.32     9350.45    250.86 o 
  -4  13   3     2222.49     2118.92    131.16 o 
  -3  13   3    10995.15    10165.84    237.18 o 
  -2  13   3    17877.90    18336.48    320.69 o 
  -1  13   3    12550.58    12632.31    252.91 o 
   0  13   3    19877.67    19425.36    329.62 o 
   1  13   3    13162.52    12893.25    325.17 o 
   2  13   3    18990.95    17696.42    363.74 o 
   3  13   3    13649.89    13455.99    315.73 o 
   4  13   3    18454.67    18262.08    384.12 o 
   5  13   3     9644.32     9524.31    269.34 o 
   6  13   3    17117.37    15706.48    365.09 o 
   7  13   3     6771.77     6812.05    239.78 o 
   8  13   3     8724.72     8931.38    281.98 o 
   9  13   3     3950.09     3781.65    203.48 o 
  10  13   3     8860.60     8935.07    298.31 o 
  11  13   3     1194.67     1729.58    216.50 o 
  12  13   3      505.33      560.56    117.78 o 
  13  13   3      113.51       83.08     88.25 o 
  14  13   3      628.53      691.98    136.44 o 
  15  13   3       21.63      -55.75     89.09 o 
 -16  14   3     1991.15     2421.57    305.05 o 
 -15  14   3     7897.21     7304.04    655.64 o 
 -14  14   3    10517.49    10674.82    710.04 o 
 -13  14   3     6186.22     6406.23    370.81 o 
 -12  14   3     2169.57     1754.54    370.80 o 
 -11  14   3    10935.27    11056.09    366.40 o 
 -10  14   3    15529.55    16314.37    488.14 o 
  -9  14   3    12550.38    11833.16    501.69 o 
  -8  14   3    22015.67    22738.76    460.48 o 
  -7  14   3     6794.02     6659.08    226.44 o 
  -6  14   3    22791.97    23123.30    447.87 o 
  -5  14   3     3359.50     3264.14    147.02 o 
  -4  14   3     7764.10     8142.35    297.34 o 
  -3  14   3     6258.15     6526.52    182.17 o 
  -2  14   3    14337.55    14250.76    315.13 o 
  -1  14   3      363.26      387.82     94.98 o 
   0  14   3     2962.84     3185.93    153.29 o 
   1  14   3       20.83      -46.31     55.41 o 
   2  14   3      283.23      268.27     82.59 o 
   3  14   3      693.42      480.77     85.13 o 
   4  14   3       41.60      129.52     70.33 o 
   5  14   3    10331.20    10095.83    281.14 o 
   6  14   3     2481.44     2503.62    162.55 o 
   7  14   3     6996.23     7138.30    279.31 o 
   8  14   3     3621.29     3716.73    199.80 o 
   9  14   3     7141.42     6717.09    255.92 o 
  10  14   3     6890.61     7057.54    269.43 o 
  11  14   3     4743.83     4660.92    241.03 o 
  12  14   3     4176.58     4736.47    285.77 o 
  13  14   3     6317.85     6371.91    290.13 o 
  14  14   3    13925.63    13983.46    430.64 o 
  15  14   3     5017.27     5172.87    299.70 o 
 -16  15   3    10329.00    11000.45    548.27 o 
 -15  15   3      401.22      389.93    289.45 o 
 -14  15   3     7905.10     7975.55    434.54 o 
 -13  15   3      209.95      190.98    138.13 o 
 -12  15   3     7658.88     8587.54    427.53 o 
 -11  15   3      922.52      988.08    248.91 o 
 -10  15   3     5593.94     5705.67    319.28 o 
  -9  15   3     1216.97     1032.43    142.37 o 
  -8  15   3      338.42      293.80     89.75 o 
  -7  15   3     3463.68     3581.92    219.12 o 
  -6  15   3      300.59      341.81     71.96 o 
  -5  15   3     3722.76     3991.05    155.26 o 
  -4  15   3      964.38     1022.71    126.99 o 
  -3  15   3     1048.26     1060.41    106.49 o 
  -2  15   3     4603.00     4496.90    179.95 o 
  -1  15   3     2652.91     2549.72    142.73 o 
   0  15   3    11026.93    10197.88    268.46 o 
   1  15   3     2690.16     2673.67    154.91 o 
   2  15   3    17291.26    16971.27    369.21 o 
   3  15   3      518.71      612.73     93.02 o 
   4  15   3    21087.45    20888.80    429.43 o 
   5  15   3      230.42      134.16     70.25 o 
   6  15   3    22866.18    22449.94    465.66 o 
   7  15   3      195.33      173.78     78.15 o 
   8  15   3    18893.20    18824.67    437.79 o 
   9  15   3      642.56      640.82    111.24 o 
  10  15   3     9082.71     8917.38    425.50 o 
  11  15   3       54.62      212.12    106.58 o 
  12  15   3     5675.91     5941.35    305.20 o 
  13  15   3     1434.39     1527.75    294.15 o 
  14  15   3     4050.39     4410.90    270.40 o 
  15  15   3      911.38      832.62    155.87 o 
 -16  16   3     3045.46     3377.31    684.46 o 
 -15  16   3       22.63     -142.71    137.99 o 
 -14  16   3     1694.20     2306.73    593.75 o 
 -13  16   3      169.01      -82.50    233.81 o 
 -12  16   3     4116.33     4485.52    254.97 o 
 -11  16   3        6.06        0.61    112.46 o 
 -10  16   3    14250.88    14450.20    871.61 o 
  -9  16   3        2.59     -135.55     97.07 o 
  -8  16   3    17593.75    18240.92    474.92 o 
  -7  16   3      403.28      455.55     84.32 o 
  -6  16   3    15027.73    13997.04    330.53 o 
  -5  16   3      473.20      403.28    129.62 o 
  -4  16   3    13642.07    12683.91    307.12 o 
  -3  16   3      179.76      234.86     70.68 o 
  -2  16   3    11033.99    11353.18    286.45 o 
  -1  16   3      223.79       82.03     64.05 o 
   0  16   3    15990.76    16098.57    354.65 o 
   1  16   3      577.83      643.67     91.14 o 
   2  16   3     2778.80     2813.36    214.32 o 
   3  16   3     1097.26     1300.03    122.35 o 
   4  16   3     1008.59     1019.50    136.23 o 
   5  16   3      388.74      403.08     85.93 o 
   6  16   3     1603.44     1652.42    141.31 o 
   7  16   3      417.65      414.62    106.17 o 
   8  16   3        1.75       15.00     70.04 o 
   9  16   3      877.52      853.14    126.24 o 
  10  16   3      512.47      560.51    119.19 o 
  11  16   3      149.18      -62.62     84.23 o 
  12  16   3      605.63      712.93    136.45 o 
  13  16   3      152.09       49.70    104.72 o 
  14  16   3     1806.05     1798.50    186.84 o 
 -15  17   3      787.41      906.38    218.39 o 
 -14  17   3        5.81      201.64    225.08 o 
 -13  17   3      398.71      409.90    165.00 o 
 -12  17   3      528.68      518.27    316.65 o 
 -11  17   3      222.56      144.16    137.98 o 
 -10  17   3      583.62      700.59    162.79 o 
  -9  17   3       26.51      216.32    298.81 o 
  -8  17   3     1356.02     1572.00    178.44 o 
  -7  17   3      589.18      618.04    109.61 o 
  -6  17   3     3045.35     3128.02    191.32 o 
  -5  17   3       65.34       69.90     75.45 o 
  -4  17   3     2541.95     2995.28    184.85 o 
  -3  17   3        0.80      -16.11     55.20 o 
  -2  17   3      306.08      364.58     81.15 o 
  -1  17   3     1468.14     1567.28    127.10 o 
   0  17   3     4139.84     4335.15    187.77 o 
   1  17   3       76.34       68.85     64.43 o 
   2  17   3     1785.13     2019.33    143.09 o 
   3  17   3       25.45        2.76     61.86 o 
   4  17   3     1497.96     1603.18    136.97 o 
   5  17   3      108.30      247.59     89.07 o 
   6  17   3       10.66       -5.49     61.83 o 
   7  17   3     3702.52     3709.78    249.03 o 
   8  17   3     1324.92     1143.03    134.78 o 
   9  17   3      830.17      955.06    135.00 o 
  10  17   3      117.61       47.71     84.80 o 
  11  17   3     1587.98     1588.86    201.22 o 
  12  17   3        4.61      -63.11     91.88 o 
  13  17   3      977.10     1125.92    164.20 o 
  14  17   3       90.53      185.22    100.64 o 
 -15  18   3      515.36      498.56    353.58 o 
 -14  18   3        0.86      136.49    309.17 o 
 -13  18   3        7.38       13.39    149.34 o 
 -12  18   3      238.28      352.58    315.40 o 
 -11  18   3        1.43     -124.76    239.80 o 
 -10  18   3      664.96      694.86    132.55 o 
  -9  18   3      106.29       78.34     82.41 o 
  -8  18   3      605.48      698.01    122.86 o 
  -7  18   3      557.99      577.53    110.29 o 
  -6  18   3     3164.56     2965.60    194.88 o 
  -5  18   3      951.67     1122.22    141.31 o 
  -4  18   3     4237.71     4464.69    222.41 o 
  -3  18   3     3613.64     3820.76    213.75 o 
  -2  18   3     6031.00     6119.69    253.16 o 
  -1  18   3     4948.08     5082.11    239.78 o 
   0  18   3     3335.89     3265.55    222.03 o 
   1  18   3     8127.14     8821.27    289.68 o 
   2  18   3     4827.83     4961.15    205.25 o 
   3  18   3     3938.99     4156.97    196.45 o 
   4  18   3     5170.76     5521.49    223.72 o 
   5  18   3     1863.70     2171.22    212.82 o 
   6  18   3     4589.97     4828.61    224.90 o 
   7  18   3     3675.86     3878.18    248.26 o 
   8  18   3     1325.59     1686.71    161.53 o 
   9  18   3     1575.91     1572.01    161.40 o 
  10  18   3        7.28      -42.24     71.05 o 
  11  18   3      572.20      406.48    119.15 o 
  12  18   3        0.06      120.31     98.57 o 
  13  18   3      113.93      -50.58     99.39 o 
 -14  19   3     1356.94     1354.69    423.45 o 
 -13  19   3     3222.91     3252.61    535.49 o 
 -12  19   3      285.50     -130.00    281.22 o 
 -11  19   3     6392.28     6855.31    636.80 o 
 -10  19   3      314.14      154.28    125.93 o 
  -9  19   3     5701.09     5645.27    336.90 o 
  -8  19   3      525.07      306.51    100.29 o 
  -7  19   3    12881.80    13410.89    401.50 o 
  -6  19   3      144.41       36.70     89.34 o 
  -5  19   3    13917.02    13965.40    402.49 o 
  -4  19   3      608.50      790.13    125.41 o 
  -3  19   3     9815.81     9612.83    326.22 o 
  -2  19   3     1727.17     1932.93    288.47 o 
  -1  19   3     9775.19    10370.22    342.89 o 
   0  19   3     1219.94     1167.17    140.98 o 
   1  19   3     5043.66     5269.72    269.10 o 
   2  19   3     5113.47     5295.83    243.55 o 
   3  19   3     3860.46     4081.12    250.13 o 
   4  19   3     2944.39     2891.67    176.27 o 
   5  19   3     1166.23     1174.11    129.01 o 
   6  19   3     1875.32     2207.51    170.89 o 
   7  19   3      563.75      523.58    130.02 o 
   8  19   3     5012.40     5099.14    248.01 o 
   9  19   3     1497.78     1616.22    167.93 o 
  10  19   3     3235.78     2899.06    213.66 o 
  11  19   3     2440.82     2549.10    210.93 o 
  12  19   3     1842.46     2143.35    215.34 o 
 -13  20   3     7769.30     7451.69    718.89 o 
 -12  20   3     1405.14     1462.24    399.75 o 
 -11  20   3     5045.55     7257.56    671.23 o 
 -10  20   3     2217.25     2432.14    360.07 o 
  -9  20   3     4740.72     5127.80    550.46 o 
  -8  20   3     2788.09     2692.56    280.72 o 
  -7  20   3     3155.04     2606.46    478.85 o 
  -6  20   3     3390.48     3686.43    224.67 o 
  -5  20   3      133.49      128.98     89.17 o 
  -4  20   3     3452.55     3744.46    321.66 o 
  -3  20   3     1180.89      968.30    134.21 o 
  -2  20   3      677.37      565.19    113.03 o 
  -1  20   3     2554.10     2465.48    191.79 o 
   0  20   3      943.19     1134.18    145.44 o 
   1  20   3     6900.79     6874.11    336.87 o 
   2  20   3     1307.74     1381.79    158.10 o 
   3  20   3     6922.03     6762.23    509.33 o 
   4  20   3      249.36      361.98    110.99 o 
   5  20   3    11227.13    11040.56    326.10 o 
   6  20   3       33.90      -28.98     76.11 o 
   7  20   3    10705.33    10590.67    333.02 o 
   8  20   3      703.03      675.27    119.75 o 
   9  20   3     8720.00     8632.22    317.23 o 
  10  20   3     1878.84     1763.29    178.88 o 
  11  20   3     7149.01     7004.05    316.50 o 
  12  20   3     1417.33      860.68    293.25 o 
 -12  21   3     1642.43     1769.91    430.69 o 
 -11  21   3     2722.71     3134.09    490.82 o 
 -10  21   3     2097.47     1980.26    417.46 o 
  -9  21   3     4956.75     5240.43    354.91 o 
  -8  21   3     1868.58     2395.52    257.47 o 
  -7  21   3     5942.33     6341.76    555.83 o 
  -6  21   3      600.70      890.80    179.01 o 
  -5  21   3     5017.94     5235.93    521.89 o 
  -4  21   3      151.03        6.49     81.37 o 
  -3  21   3     5012.40     5223.99    263.14 o 
  -2  21   3      673.46      488.23    137.01 o 
  -1  21   3     2641.93     2613.57    223.67 o 
   0  21   3     1084.32     1073.76    148.98 o 
   1  21   3     2516.39     2228.58    192.19 o 
   2  21   3     1597.00     1656.40    175.36 o 
   3  21   3     1806.27     1686.25    178.74 o 
   4  21   3     2240.67     2104.13    293.81 o 
   5  21   3     1348.74     1176.26    187.03 o 
   6  21   3     3523.37     3590.58    250.80 o 
   7  21   3      126.16      267.63    119.86 o 
   8  21   3     2218.09     2414.41    194.90 o 
   9  21   3      750.97      783.92    218.04 o 
  10  21   3     2703.69     3130.30    309.71 o 
  11  21   3     1170.08     1237.03    168.68 o 
 -12  22   3      622.00      208.36    285.46 o 
 -11  22   3       87.35       51.15    259.76 o 
 -10  22   3     1044.22      690.70    315.65 o 
  -9  22   3       41.67      338.36    271.49 o 
  -8  22   3     1327.47     1016.19    197.18 o 
  -7  22   3      163.98      129.91    133.06 o 
  -6  22   3     1863.00     1757.97    231.50 o 
  -5  22   3      581.05      658.82    165.42 o 
  -4  22   3     2411.71     2868.17    277.12 o 
  -3  22   3      422.67      360.44    149.98 o 
  -2  22   3     5671.79     5755.00    282.23 o 
  -1  22   3     3250.06     3269.58    229.19 o 
   0  22   3     1417.07     1360.42    169.10 o 
   1  22   3      750.93      886.69    147.44 o 
   2  22   3     2293.05     2348.86    206.72 o 
   3  22   3      320.04      599.91    127.47 o 
   4  22   3     3007.41     3252.86    233.57 o 
   5  22   3      529.57      483.29    245.97 o 
   6  22   3     1301.65     1443.63    256.46 o 
   7  22   3      339.03      504.50    139.05 o 
   8  22   3      545.51      720.00    236.52 o 
   9  22   3      393.41      274.76    128.87 o 
  10  22   3        5.99       73.40    118.21 o 
 -11  23   3        1.71      369.05    301.18 o 
 -10  23   3       91.59      561.69    321.39 o 
  -9  23   3       53.46      -19.96    225.08 o 
  -8  23   3        2.28       -3.91    118.97 o 
  -7  23   3      115.56       30.62    182.16 o 
  -6  23   3        7.19       79.42    120.98 o 
  -5  23   3        3.01       -6.01    109.98 o 
  -4  23   3      245.96      209.46    135.41 o 
  -3  23   3       67.57       33.57    121.91 o 
  -2  23   3      184.07       -9.62    104.97 o 
  -1  23   3      272.85      152.48    127.66 o 
   0  23   3       20.57      -28.74    107.73 o 
   1  23   3       90.91      131.02     96.25 o 
   2  23   3      388.66      393.64    139.53 o 
   3  23   3       10.63       78.46     89.94 o 
   4  23   3      192.70      207.03    108.95 o 
   5  23   3       66.41      130.70    103.28 o 
   6  23   3        0.68       64.93    101.58 o 
   7  23   3       28.24       77.48    105.82 o 
   8  23   3      182.87      382.56    134.12 o 
   9  23   3       80.45      115.98    120.87 o 
 -10  24   3     1795.69     1734.48    424.70 o 
  -9  24   3       71.10      150.22    238.30 o 
  -8  24   3     2759.39     2221.56    438.92 o 
  -7  24   3       69.61       19.44    130.17 o 
  -6  24   3     2400.41     2772.89    287.32 o 
  -5  24   3      186.92      242.23    139.97 o 
  -4  24   3     3555.05     3061.42    299.12 o 
  -3  24   3        8.57      100.82    123.23 o 
  -2  24   3     6820.62     6487.34    397.50 o 
  -1  24   3     1547.20     1451.63    222.51 o 
   0  24   3     1985.07     2096.75    284.46 o 
   1  24   3     1234.94     1553.48    422.95 o 
   2  24   3     2061.76     1938.77    254.96 o 
   3  24   3     1038.97      922.23    185.44 o 
   4  24   3     1494.53     1578.61    237.51 o 
   5  24   3     1383.30     1008.44    200.62 o 
   6  24   3      907.66     1382.85    279.71 o 
   7  24   3      794.29      583.31    171.59 o 
   8  24   3      285.56      370.96    167.50 o 
  -8  25   3      760.25     1207.47    343.35 o 
  -7  25   3     4862.01     4700.63    555.45 o 
  -6  25   3       93.55       42.28    131.75 o 
  -5  25   3     4506.11     4581.90    354.48 o 
  -4  25   3       73.39      -33.06    116.23 o 
  -3  25   3     4875.95     4731.20    360.43 o 
  -2  25   3     1609.33     1569.88    316.53 o 
  -1  25   3     2089.10     2572.57    286.91 o 
   0  25   3      556.85      605.58    388.02 o 
   1  25   3     2660.79     2713.81    292.42 o 
   2  25   3     2100.85     1950.22    259.47 o 
   3  25   3     1934.00     1942.06    260.40 o 
   4  25   3     2324.53     2273.25    281.71 o 
   5  25   3      501.26      363.74    158.66 o 
   6  25   3     4934.05     4483.78    374.02 o 
   7  25   3      117.24       21.83    131.29 o 
  -7  26   3      946.41     1134.36    368.55 o 
  -6  26   3     3596.31     4343.80    544.22 o 
  -5  26   3       92.78      185.68    152.76 o 
  -4  26   3     1988.48     2212.43    628.56 o 
  -3  26   3      609.05      342.63    168.15 o 
  -2  26   3     1075.76     1574.05    237.59 o 
  -1  26   3     1066.18      702.60    180.34 o 
   0  26   3      740.52      822.49    192.75 o 
   1  26   3     2392.97     1796.09    446.03 o 
   2  26   3     1321.58     1324.13    231.17 o 
   3  26   3     3811.03     3083.15    317.01 o 
   4  26   3      619.96      618.38    183.04 o 
   5  26   3     3510.74     3913.53    367.06 o 
  -4  27   3      231.78       36.77    131.95 o 
  -3  27   3     2347.98     2096.37    272.36 o 
  -2  27   3      231.72      227.34    147.83 o 
  -1  27   3     1968.76     1475.90    362.07 o 
   0  27   3      457.00      497.22    175.13 o 
   1  27   3     1046.09     1017.50    214.18 o 
   2  27   3     1193.67     1202.08    235.18 o 
   3  27   3     1048.55      957.72    361.94 o 
 -18   0   4       10.72       64.88    222.33 o 
 -17   0   4     5600.95     5070.18    639.79 o 
 -16   0   4     1407.40     1154.07    346.60 o 
 -15   0   4     8653.20     8129.91    724.88 o 
 -14   0   4     3170.76     3453.37    297.56 o 
 -13   0   4    19132.95    17956.01    616.53 o 
 -12   0   4     6093.82     6408.82    348.91 o 
 -11   0   4     9456.80    10105.77    414.08 o 
 -10   0   4     4614.61     5694.77   1120.76 o 
  -9   0   4    32454.97    30881.56    780.25 o 
  -8   0   4    18698.73    19317.66    669.99 o 
  -7   0   4    62032.64    60034.21   1946.58 o 
  -6   0   4    15500.19    15061.08    775.29 o 
  -5   0   4    26618.89    25985.71   1047.52 o 
  -4   0   4     8275.44     6950.63    485.83 o 
  -3   0   4     8638.82     8492.47    537.74 o 
  -2   0   4    26959.95    26214.78   1014.83 o 
  -1   0   4     6830.11     6612.77    465.37 o 
   0   0   4     3194.84     2713.88    325.89 o 
   1   0   4     6502.55     7153.00    479.35 o 
   2   0   4    31959.95    32498.89    690.83 o 
   3   0   4     1598.14     1732.26    136.81 o 
   4   0   4    10098.75     9919.19    261.12 o 
   5   0   4      119.00      134.32    151.11 o 
   6   0   4     6921.33     6536.21    220.19 o 
   7   0   4     2798.67     2798.36    157.50 o 
   8   0   4     1453.03     1350.18    214.84 o 
   9   0   4     4259.65     4217.83    286.96 o 
  10   0   4     1384.92     1241.43    173.56 o 
  11   0   4     6630.86     6405.96    349.43 o 
  12   0   4        6.91      -13.49    101.44 o 
  13   0   4    10290.70    10546.02   1028.18 o 
  14   0   4        0.16      -98.07    123.89 o 
  15   0   4     4542.48     5445.45    601.49 o 
  16   0   4      468.99      325.90    168.89 o 
 -18   1   4      846.77      572.33    276.73 o 
 -17   1   4     9314.14    10575.40    584.47 o 
 -16   1   4      814.09     1014.85    233.04 o 
 -15   1   4     3549.16     4262.48    292.93 o 
 -14   1   4     3139.70     3195.82    253.66 o 
 -13   1   4     2135.20     2328.02    218.44 o 
 -12   1   4      153.87       54.14    119.86 o 
 -11   1   4       17.36      -39.95     96.46 o 
 -10   1   4     2832.58     2608.43    366.92 o 
  -9   1   4     1712.09     1632.49    165.07 o 
  -8   1   4     1239.53     1367.27    154.69 o 
  -7   1   4     6892.69     7134.26    439.94 o 
  -6   1   4     1754.87     1834.62    161.10 o 
  -5   1   4    11819.39    11758.50    705.17 o 
  -4   1   4      582.98      561.34    146.28 o 
  -3   1   4    12074.39    11980.21    456.53 o 
  -2   1   4     2616.16     3117.19    244.69 o 
  -1   1   4    33606.27    32001.88   1534.98 o 
   0   1   4     2029.44     2409.42    223.53 o 
   1   1   4    58002.93    56792.58   1503.54 o 
   2   1   4      910.64      893.73    151.37 o 
   3   1   4    19876.94    19821.39    281.48 o 
   4   1   4      208.62      274.27     51.94 o 
   5   1   4    24439.79    24627.26    345.93 o 
   6   1   4        9.01       31.84     35.77 o 
   7   1   4    19730.75    19969.06    350.76 o 
   8   1   4       86.79       82.02     56.48 o 
   9   1   4     8197.05     8137.32    250.44 o 
  10   1   4     2407.55     2326.06    236.02 o 
  11   1   4     4734.23     4324.82    210.92 o 
  12   1   4      712.79      651.55    110.24 o 
  13   1   4      710.15      750.03    119.33 o 
  14   1   4     1025.72      722.82    124.74 o 
  15   1   4       83.47       51.31     94.11 o 
  16   1   4      533.12      343.43    124.25 o 
 -18   2   4      347.58      394.62    176.83 o 
 -17   2   4     9406.46     9605.76    572.13 o 
 -16   2   4        6.50       -1.02    109.14 o 
 -15   2   4    11280.57    11324.30    555.11 o 
 -14   2   4     3046.32     3781.23    355.86 o 
 -13   2   4    13042.38    13154.14    447.51 o 
 -12   2   4     1392.47     1909.50    194.84 o 
 -11   2   4    28531.74    27773.67    656.95 o 
 -10   2   4      580.98      593.03    149.95 o 
  -9   2   4     5801.48     5931.35    382.54 o 
  -8   2   4     9963.00    10620.22    351.11 o 
  -7   2   4    20399.29    20674.98    494.15 o 
  -6   2   4    13223.95    13879.16    380.71 o 
  -5   2   4     6062.94     6435.50    237.56 o 
  -4   2   4     3431.08     3451.60    162.98 o 
  -3   2   4     4809.37     5210.20    176.33 o 
  -2   2   4     1526.60     1370.18     90.75 o 
  -1   2   4     1023.90     1232.88     84.17 o 
   0   2   4    27958.78    28288.23    663.34 o 
   1   2   4      589.73      930.66    150.31 o 
   2   2   4      626.97      628.69     76.66 o 
   3   2   4     3246.27     3242.82    132.15 o 
   4   2   4     2212.59     2212.64    138.42 o 
   5   2   4    11345.70    11663.39    228.62 o 
   6   2   4      654.47      736.77     73.57 o 
   7   2   4    18885.92    18934.99    341.49 o 
   8   2   4     2703.90     2698.24    130.33 o 
   9   2   4    14866.59    14489.76    348.90 o 
  10   2   4      980.54     1004.76    116.51 o 
  11   2   4    15579.83    15565.19    387.93 o 
  12   2   4      402.95      344.84     95.77 o 
  13   2   4    13036.88    13667.79    386.82 o 
  14   2   4        1.18      -18.90     79.89 o 
  15   2   4     6082.90     6131.42    290.20 o 
  16   2   4      244.79      204.74    110.01 o 
 -18   3   4     1500.64     1405.11    268.86 o 
 -17   3   4      665.93      725.81    211.36 o 
 -16   3   4     6159.36     5545.79    460.75 o 
 -15   3   4        1.34       64.45    121.21 o 
 -14   3   4     5719.74     5664.70    325.30 o 
 -13   3   4      205.32      323.20    127.85 o 
 -12   3   4     2276.66     2403.61    215.31 o 
 -11   3   4       19.69      183.42    108.74 o 
 -10   3   4     8052.97     8324.14    328.50 o 
  -9   3   4      767.94      496.62    128.77 o 
  -8   3   4     9374.81     9709.07    339.34 o 
  -7   3   4      936.56      990.84    165.14 o 
  -6   3   4     6778.17     6881.74    268.34 o 
  -5   3   4     2030.07     2131.94    153.85 o 
  -4   3   4     5427.78     5358.24    369.44 o 
  -3   3   4     7771.12     7623.27    229.46 o 
  -2   3   4     5951.70     6012.50    193.65 o 
  -1   3   4     1133.24     1020.43     86.22 o 
   0   3   4     3489.48     3337.27    141.11 o 
   1   3   4    13984.80    14033.60    323.99 o 
   2   3   4      431.29      487.30     65.36 o 
   3   3   4     2694.02     2757.89    127.96 o 
   4   3   4      317.12      316.95     51.80 o 
   5   3   4     1862.01     1887.64     95.97 o 
   6   3   4      216.37      207.22     66.14 o 
   7   3   4     1990.16     2039.38    115.09 o 
   8   3   4     4060.88     4317.50    210.32 o 
   9   3   4       25.55      108.88     56.41 o 
  10   3   4     3117.66     2976.95    175.68 o 
  11   3   4      205.41      179.61     80.09 o 
  12   3   4     4199.01     4089.85    215.29 o 
  13   3   4       80.57       50.23     79.32 o 
  14   3   4     1617.48     2070.23    183.32 o 
  15   3   4      891.44      768.87    135.70 o 
  16   3   4     1536.99     1616.69    188.47 o 
 -18   4   4     6650.11     6300.97    521.24 o 
 -17   4   4     1994.15     1911.70    324.43 o 
 -16   4   4     9973.75     9240.89    422.82 o 
 -15   4   4     2931.96     3117.64    269.52 o 
 -14   4   4     8448.42     8706.53    381.90 o 
 -13   4   4     1376.04     1391.16    193.09 o 
 -12   4   4     3855.16     4260.33    273.10 o 
 -11   4   4      237.27       93.45    104.27 o 
 -10   4   4     1610.62     1549.96    224.82 o 
  -9   4   4      292.02      263.61    118.08 o 
  -8   4   4      371.68      541.64    182.66 o 
  -7   4   4     2682.06     2936.76    198.93 o 
  -6   4   4      173.24       60.99     90.83 o 
  -5   4   4      394.83      374.88    162.54 o 
  -4   4   4      897.35      910.55    108.09 o 
  -3   4   4      195.61      142.66     71.15 o 
  -2   4   4     3626.10     3615.45    296.25 o 
  -1   4   4      148.04      221.40     63.71 o 
   0   4   4    20113.53    19574.99    409.60 o 
   1   4   4     6299.10     6691.95    209.89 o 
   2   4   4     4633.21     4545.55    155.30 o 
   3   4   4     5105.77     5773.69    286.87 o 
   4   4   4     5579.21     5773.44    155.42 o 
   5   4   4     1729.18     1664.87    106.06 o 
   6   4   4     9616.13     9612.45    223.30 o 
   7   4   4     1141.39     1213.46     97.68 o 
   8   4   4     9669.40     9770.82    240.71 o 
   9   4   4     3640.79     3690.62    160.58 o 
  10   4   4     2977.09     3312.39    184.85 o 
  11   4   4     4050.27     4155.69    309.59 o 
  12   4   4      547.23      620.31    113.48 o 
  13   4   4     1390.29     1455.34    160.71 o 
  14   4   4     1042.22      990.10    141.26 o 
  15   4   4      943.61      916.66    145.21 o 
  16   4   4       30.79        5.48    100.08 o 
 -18   5   4     2307.43     2465.05    289.60 o 
 -17   5   4        8.22       22.93    136.43 o 
 -16   5   4     7809.16     6603.83    430.83 o 
 -15   5   4      343.00      369.67    151.79 o 
 -14   5   4    13057.42    12877.06    472.00 o 
 -13   5   4     2612.89     2766.44    244.82 o 
 -12   5   4    21008.56    19838.11    562.51 o 
 -11   5   4        2.37       96.91    109.53 o 
 -10   5   4    18707.94    19160.36    734.30 o 
  -9   5   4     1355.82     1398.50    175.55 o 
  -8   5   4    20532.47    20902.69    624.05 o 
  -7   5   4     2057.01     2066.85    341.61 o 
  -6   5   4    16680.75    17620.21    445.68 o 
  -5   5   4     4215.37     4323.39    224.41 o 
  -4   5   4    10319.16    10333.07    306.64 o 
  -3   5   4    10964.05    10878.39    310.11 o 
  -2   5   4     4707.30     4477.08    234.37 o 
  -1   5   4     4682.84     4499.18    180.03 o 
   0   5   4     5298.11     5275.70    192.23 o 
   1   5   4     3007.08     2792.11    201.04 o 
   2   5   4        1.16       -3.03     50.39 o 
   3   5   4     3002.05     2900.01    137.27 o 
   4   5   4      174.11      158.48     61.96 o 
   5   5   4     3023.35     2941.55    146.03 o 
   6   5   4     3236.23     3271.01    137.63 o 
   7   5   4     3536.52     3375.06    144.12 o 
   8   5   4     7546.79     7740.70    214.17 o 
   9   5   4     1824.90     1766.76    195.96 o 
  10   5   4    12134.41    12459.79    317.40 o 
  11   5   4       18.69      -12.52     70.94 o 
  12   5   4     6595.00     6462.62    262.26 o 
  13   5   4       37.59      129.33     90.42 o 
  14   5   4     9489.40     9415.87    330.29 o 
  15   5   4       20.62      -71.76     88.22 o 
  16   5   4     6295.66     6675.51    317.28 o 
 -18   6   4     4168.47     4896.09    377.02 o 
 -17   6   4       28.29      140.76    141.40 o 
 -16   6   4      933.58      843.53    230.11 o 
 -15   6   4      347.02      185.16    141.49 o 
 -14   6   4       71.14       33.16    119.26 o 
 -13   6   4     1029.58     1045.48    173.35 o 
 -12   6   4     2200.79     2374.70    229.33 o 
 -11   6   4     8846.95     8577.91    354.85 o 
 -10   6   4     2711.94     2879.27    272.18 o 
  -9   6   4      170.20      142.36    113.54 o 
  -8   6   4     8524.84     7968.49    317.45 o 
  -7   6   4     1013.93     1018.46    147.18 o 
  -6   6   4    21904.88    21626.04    511.47 o 
  -5   6   4     3103.91     3174.64    190.53 o 
  -4   6   4    49837.13    49117.14    877.03 o 
  -3   6   4     4378.08     4484.99    269.24 o 
  -2   6   4    59237.76    57108.01    961.81 o 
  -1   6   4     3721.38     3640.41    169.98 o 
   0   6   4    47817.58    46991.29    815.52 o 
   1   6   4     6108.81     6074.38    187.14 o 
   2   6   4    31587.06    31104.60    517.53 o 
   3   6   4     2107.61     1923.11    116.86 o 
   4   6   4    23028.66    21940.61    417.56 o 
   5   6   4      531.78      493.49     79.18 o 
   6   6   4    17057.56    16732.23    365.43 o 
   7   6   4       11.37       51.28     50.95 o 
   8   6   4    13598.76    13312.05    328.02 o 
   9   6   4      689.89      705.06     98.28 o 
  10   6   4     5476.53     5122.50    194.17 o 
  11   6   4      647.53      686.95     95.32 o 
  12   6   4      352.34      411.99    105.02 o 
  13   6   4      767.49      975.98    167.89 o 
  14   6   4       42.72       -8.42     87.14 o 
  15   6   4      601.30      682.35    159.77 o 
  16   6   4      557.33      503.62    136.65 o 
 -17   7   4      833.73      870.27    204.24 o 
 -16   7   4     5476.73     5568.37    363.65 o 
 -15   7   4     1049.79     1100.37    192.76 o 
 -14   7   4    14122.99    13446.50   1151.74 o 
 -13   7   4      336.10      209.02    133.98 o 
 -12   7   4    13738.76    14322.21    630.61 o 
 -11   7   4      259.77      202.80    138.88 o 
 -10   7   4    18559.13    18542.46    661.89 o 
  -9   7   4     1445.51     1471.98    200.03 o 
  -8   7   4     5967.86     6246.80    293.73 o 
  -7   7   4     2093.25     2109.37    223.34 o 
  -6   7   4     6084.94     6118.97    579.03 o 
  -5   7   4      514.92      547.70    115.75 o 
  -4   7   4     3275.67     3545.45    324.56 o 
  -3   7   4     4195.44     4366.93    209.64 o 
  -2   7   4     4668.49     4946.03    216.21 o 
  -1   7   4     3502.87     3433.91    274.17 o 
   0   7   4      121.58      188.22     65.38 o 
   1   7   4      865.47      942.61     98.07 o 
   2   7   4      797.27      901.57     90.65 o 
   3   7   4      325.16      340.86     66.77 o 
   4   7   4     1836.54     1888.32    124.53 o 
   5   7   4     1843.61     1978.63    137.94 o 
   6   7   4     7067.81     7456.46    268.68 o 
   7   7   4      759.87      749.57    164.16 o 
   8   7   4    18118.72    17709.75    526.91 o 
   9   7   4     1257.56     1361.51    117.56 o 
  10   7   4    13471.96    13217.92    309.70 o 
  11   7   4     1069.76     1154.96    117.71 o 
  12   7   4     8720.71     8307.58    296.91 o 
  13   7   4      396.42      373.83    107.12 o 
  14   7   4     6546.85     6322.35    392.07 o 
  15   7   4        0.11      -31.58    118.49 o 
 -17   8   4      571.19      325.13    165.37 o 
 -16   8   4     3763.04     3949.02    328.41 o 
 -15   8   4      986.10      975.03    309.98 o 
 -14   8   4     2921.05     2927.62    267.92 o 
 -13   8   4     5198.03     4803.00    339.64 o 
 -12   8   4      253.04      274.07    191.77 o 
 -11   8   4      301.65      352.87    139.24 o 
 -10   8   4     2079.91     1600.76    193.19 o 
  -9   8   4      921.88      860.39    157.85 o 
  -8   8   4     1704.65     1844.38    188.14 o 
  -7   8   4        1.86       -2.53    101.26 o 
  -6   8   4     1125.74     1043.49    220.25 o 
  -5   8   4      126.68      103.78    100.14 o 
  -4   8   4       12.48      174.49     91.02 o 
  -3   8   4      731.70     1117.50    126.08 o 
  -2   8   4     4930.62     5338.12    268.01 o 
  -1   8   4      312.83      216.56    119.99 o 
   0   8   4     4391.42     4587.53    186.48 o 
   1   8   4     2030.76     2029.95    123.66 o 
   2   8   4      563.82      544.44     75.88 o 
   3   8   4      301.26      280.60     79.09 o 
   4   8   4      336.23      404.84     99.81 o 
   5   8   4      350.57      457.56    127.59 o 
   6   8   4     1809.60     2243.88    141.73 o 
   7   8   4     3152.89     2938.38    161.07 o 
   8   8   4     2334.88     2346.58    153.25 o 
   9   8   4     2036.32     2152.91    205.65 o 
  10   8   4      706.51      521.28     91.48 o 
  11   8   4     1037.68     1036.83    115.45 o 
  12   8   4      125.55      110.14     72.40 o 
  13   8   4      732.48      658.10    350.04 o 
  14   8   4      499.02      583.55    151.76 o 
  15   8   4       27.23      139.95    122.70 o 
 -17   9   4      616.21      714.58    200.03 o 
 -16   9   4       48.91      182.68    151.06 o 
 -15   9   4     1553.20     1599.97    269.43 o 
 -14   9   4       50.31      255.59    136.82 o 
 -13   9   4     1320.48     1304.98    200.29 o 
 -12   9   4      916.26     1073.52    184.35 o 
 -11   9   4       45.75       47.06    116.84 o 
 -10   9   4       66.13       81.02    152.90 o 
  -9   9   4      165.19      159.54    117.12 o 
  -8   9   4      317.30      361.05    122.88 o 
  -7   9   4       30.24      138.22    115.35 o 
  -6   9   4      679.83      528.03    126.73 o 
  -5   9   4       70.75       12.42    132.50 o 
  -4   9   4      241.73      373.47    135.11 o 
  -3   9   4       78.68      220.40     97.54 o 
  -2   9   4       29.47       -3.31     84.47 o 
  -1   9   4     1031.75     1175.40    106.10 o 
   0   9   4      731.44      676.32     96.87 o 
   1   9   4     1511.01     1835.50    149.67 o 
   2   9   4     2498.80     2602.81    141.67 o 
   3   9   4      848.58      811.56     92.90 o 
   4   9   4      942.42      878.84    128.76 o 
   5   9   4      894.89      823.31     99.06 o 
   6   9   4     1118.34     1436.29    123.49 o 
   7   9   4      626.95      647.60     95.92 o 
   8   9   4      333.59      358.54     84.62 o 
   9   9   4       67.44      108.85     60.41 o 
  10   9   4       13.89       -1.56     61.74 o 
  11   9   4      835.02     1084.37    169.70 o 
  12   9   4     1126.34     1157.64    195.19 o 
  13   9   4       67.76      193.97    123.88 o 
  14   9   4      223.14      329.09    143.22 o 
  15   9   4       88.02       50.17    139.57 o 
 -17  10   4     3619.60     3408.70    317.88 o 
 -16  10   4     2087.55     2117.07    264.61 o 
 -15  10   4     5076.46     5038.33    387.43 o 
 -14  10   4     1000.91     1234.88    207.20 o 
 -13  10   4    11764.95    11856.01    458.66 o 
 -12  10   4     1120.54     1896.25    221.92 o 
 -11  10   4     7467.20     6908.64    337.60 o 
 -10  10   4     1239.40     1661.80    195.62 o 
  -9  10   4     9159.32     9138.36    357.65 o 
  -8  10   4      312.68      538.78    166.54 o 
  -7  10   4     7227.68     7483.21    305.19 o 
  -6  10   4       42.11      146.89    114.60 o 
  -5  10   4     2674.17     2706.33    287.23 o 
  -4  10   4       17.66       32.41     97.15 o 
  -3  10   4      529.61      553.08    122.92 o 
  -2  10   4       25.66      221.52     97.00 o 
  -1  10   4       62.01       45.26     87.03 o 
   0  10   4     1117.16      923.41    104.39 o 
   1  10   4      689.00      733.25     96.08 o 
   2  10   4      953.36     1029.46    103.39 o 
   3  10   4     1199.98     1221.02    110.85 o 
   4  10   4     3153.66     3266.07    162.15 o 
   5  10   4     3694.22     4236.38    182.90 o 
   6  10   4     2029.13     1925.42    174.88 o 
   7  10   4     8406.45     8667.50    262.08 o 
   8  10   4     1559.08     1601.21    158.82 o 
   9  10   4     6076.86     6366.91    284.75 o 
  10  10   4      168.34      205.57     78.44 o 
  11  10   4     4249.03     3996.42    253.74 o 
  12  10   4     1228.55     1374.09    170.44 o 
  13  10   4     6265.24     6843.08    320.73 o 
  14  10   4       87.25       80.79    123.20 o 
  15  10   4     7262.60     6235.98    648.28 o 
 -16  11   4     1891.20     2113.30    267.10 o 
 -15  11   4      213.75      180.45    151.95 o 
 -14  11   4     4095.98     3778.13    408.94 o 
 -13  11   4        8.08      -46.91    187.85 o 
 -12  11   4     4129.17     3801.90    280.35 o 
 -11  11   4      766.14      504.51    167.44 o 
 -10  11   4    10344.84    10667.10    401.45 o 
  -9  11   4     3075.71     3208.48    235.78 o 
  -8  11   4     9198.04     9786.71    356.06 o 
  -7  11   4     8717.24     8577.66    328.51 o 
  -6  11   4     9929.94    10407.75    353.51 o 
  -5  11   4    11172.71    10499.90    348.96 o 
  -4  11   4     6538.17     6606.19    269.81 o 
  -3  11   4    12947.51    12286.82    357.93 o 
  -2  11   4     1878.91     1816.36    159.23 o 
  -1  11   4    24811.27    25036.07    616.60 o 
   0  11   4     2463.84     2549.27    146.26 o 
   1  11   4    13121.66    13638.28    439.15 o 
   2  11   4     2760.94     2580.76    200.97 o 
   3  11   4    22219.21    22146.87    435.69 o 
   4  11   4      114.42      138.92     68.10 o 
   5  11   4    13602.50    13944.38    393.51 o 
   6  11   4      827.82     1138.67    134.66 o 
   7  11   4     5860.60     5712.35    333.74 o 
   8  11   4     1845.54     1603.81    161.89 o 
   9  11   4     4694.84     4808.13    279.38 o 
  10  11   4     1514.42     1675.65    177.91 o 
  11  11   4     1979.05     1993.23    197.41 o 
  12  11   4     2474.71     2478.88    218.51 o 
  13  11   4      219.00      203.77    152.29 o 
  14  11   4     3616.05     3904.07    353.79 o 
 -16  12   4      414.57      495.23    182.82 o 
 -15  12   4     2343.45     2281.55    264.09 o 
 -14  12   4      223.97      573.87    190.72 o 
 -13  12   4     3118.53     3320.59    280.45 o 
 -12  12   4     1005.10     1032.93    187.23 o 
 -11  12   4     4872.14     5016.67    303.46 o 
 -10  12   4     5828.62     5648.68    304.88 o 
  -9  12   4    11632.91    11487.10    402.71 o 
  -8  12   4     8054.89     8140.10    330.66 o 
  -7  12   4     6557.76     7037.81    298.01 o 
  -6  12   4    12006.94    12619.76    495.94 o 
  -5  12   4     9662.87     9756.93    620.12 o 
  -4  12   4    15743.08    16254.56    434.52 o 
  -3  12   4     6392.35     6455.82    227.44 o 
  -2  12   4    25634.26    25586.90    484.00 o 
  -1  12   4     4568.98     4496.70    190.71 o 
   0  12   4    20167.88    20648.05    416.88 o 
   1  12   4     2328.45     2284.74    144.31 o 
   2  12   4    20876.84    20959.38    581.54 o 
   3  12   4      401.90      400.68     94.93 o 
   4  12   4    12832.49    13305.13    381.59 o 
   5  12   4      104.36       66.27     88.79 o 
   6  12   4     8532.43     8743.92    313.52 o 
   7  12   4      270.32      271.66    119.90 o 
   8  12   4     3716.60     3740.50    290.88 o 
   9  12   4      921.86      914.74    149.63 o 
  10  12   4     4208.81     3453.63    235.49 o 
  11  12   4     2895.27     2462.98    199.35 o 
  12  12   4      115.77      293.67    107.11 o 
  13  12   4     2476.41     2341.04    226.81 o 
  14  12   4        4.20       70.35    103.55 o 
 -16  13   4     5147.00     5878.73    488.77 o 
 -15  13   4     1969.32     1887.75    256.11 o 
 -14  13   4     6459.42     6671.96    381.29 o 
 -13  13   4     1283.38     1084.36    203.18 o 
 -12  13   4     5908.25     5838.33    338.57 o 
 -11  13   4      975.51     1154.64    201.16 o 
 -10  13   4     6457.53     6554.50    421.26 o 
  -9  13   4       25.51        2.46    107.10 o 
  -8  13   4     6434.03     6323.60    298.72 o 
  -7  13   4      587.35      498.48    133.80 o 
  -6  13   4     3231.57     3356.64    316.01 o 
  -5  13   4        6.22      -56.89    159.95 o 
  -4  13   4     1047.89     1002.87    143.95 o 
  -3  13   4      321.82      353.81     87.69 o 
  -2  13   4      593.94      676.10    101.70 o 
  -1  13   4     1047.62     1125.36    137.29 o 
   0  13   4      309.34      350.38     98.27 o 
   1  13   4     2149.13     2328.06    237.27 o 
   2  13   4     3096.91     3248.15    256.32 o 
   3  13   4      750.30     1225.12    357.93 o 
   4  13   4     2556.06     2372.01    181.13 o 
   5  13   4     1738.30     1769.66    165.19 o 
   6  13   4     4768.87     4551.48    240.72 o 
   7  13   4     2432.51     2252.13    191.47 o 
   8  13   4     3693.47     3840.62    284.17 o 
   9  13   4     1314.08     1282.81    162.50 o 
  10  13   4     8117.39     8070.19    401.92 o 
  11  13   4      116.96      104.81     98.92 o 
  12  13   4     3803.05     3454.59    275.76 o 
  13  13   4      272.98      177.81    213.77 o 
  14  13   4     3609.67     4455.48    318.22 o 
 -15  14   4      317.80      370.47    393.01 o 
 -14  14   4      280.09      560.07    223.22 o 
 -13  14   4      122.98      187.85    178.22 o 
 -12  14   4      694.42      645.73    166.26 o 
 -11  14   4     1088.43     1281.24    201.62 o 
 -10  14   4     2081.00     2124.54    218.05 o 
  -9  14   4      381.54      187.04    125.72 o 
  -8  14   4      179.39      266.99    121.94 o 
  -7  14   4       13.33       94.13    110.08 o 
  -6  14   4      113.09      366.57    140.92 o 
  -5  14   4       28.96       13.47    105.86 o 
  -4  14   4        1.35       23.69     66.00 o 
  -3  14   4      215.58      158.25     83.95 o 
  -2  14   4      120.15      113.01     89.13 o 
  -1  14   4      365.90      378.30    100.41 o 
   0  14   4      228.19      182.94     81.98 o 
   1  14   4      333.80      349.68    115.83 o 
   2  14   4       20.78       16.97     72.16 o 
   3  14   4     1676.30     1656.92    176.84 o 
   4  14   4       27.86       -9.17     66.99 o 
   5  14   4      549.86      531.80    108.79 o 
   6  14   4      317.95      153.76     84.41 o 
   7  14   4      303.26      330.87    100.05 o 
   8  14   4      826.81      824.61    137.69 o 
   9  14   4     1082.56     1034.54    150.39 o 
  10  14   4       10.21       10.79     88.08 o 
  11  14   4      328.94      249.42    129.54 o 
  12  14   4      102.91      188.02     92.27 o 
  13  14   4      151.10      167.59    109.25 o 
 -15  15   4     2590.22     2307.46    643.41 o 
 -14  15   4      862.74     1094.42    264.71 o 
 -13  15   4     2814.98     3083.14    786.77 o 
 -12  15   4     1656.81     1960.72    278.71 o 
 -11  15   4      905.66     1006.77    228.58 o 
 -10  15   4      249.03      246.91    143.05 o 
  -9  15   4        8.45     -163.09    114.64 o 
  -8  15   4     1246.62     1305.01    228.27 o 
  -7  15   4      517.50      376.59    129.94 o 
  -6  15   4      415.60      478.52    174.17 o 
  -5  15   4      368.16      353.15    103.11 o 
  -4  15   4      178.32      289.45     97.27 o 
  -3  15   4       23.72      -16.93     72.50 o 
  -2  15   4      899.35      756.93    174.88 o 
  -1  15   4      563.94      436.56    136.36 o 
   0  15   4      660.17      584.60    111.04 o 
   1  15   4      651.44      846.90    127.51 o 
   2  15   4      186.86      173.80     85.65 o 
   3  15   4     4083.96     3845.11    312.22 o 
   4  15   4      679.73      699.72    122.62 o 
   5  15   4     1380.60     1249.27    151.27 o 
   6  15   4     2675.00     2305.13    193.90 o 
   7  15   4     1569.42     1360.70    161.92 o 
   8  15   4      222.79      122.43    103.18 o 
   9  15   4      793.44     1087.36    158.32 o 
  10  15   4      764.85      682.28    135.47 o 
  11  15   4      925.91      917.04    155.27 o 
  12  15   4     1334.65     1390.86    186.96 o 
  13  15   4      404.44      456.91    137.38 o 
 -14  16   4      530.13     1002.55    253.98 o 
 -13  16   4     3712.88     3279.44    358.54 o 
 -12  16   4     1188.21     1414.93    251.99 o 
 -11  16   4     7777.27     9445.80    484.81 o 
 -10  16   4       26.81      155.05    162.17 o 
  -9  16   4     6516.78     7132.96    408.45 o 
  -8  16   4      811.77      411.61    169.29 o 
  -7  16   4    11456.84    12989.20    688.45 o 
  -6  16   4      636.61      573.93    138.92 o 
  -5  16   4     5816.24     6050.24    269.82 o 
  -4  16   4      498.63      789.17    131.40 o 
  -3  16   4     1895.94     2075.01    244.94 o 
  -2  16   4     1938.17     1902.96    173.04 o 
  -1  16   4        8.75       57.11     77.37 o 
   0  16   4      169.55       97.28     81.15 o 
   1  16   4      828.96      700.73    156.14 o 
   2  16   4     4461.88     4873.55    438.40 o 
   3  16   4      475.23      397.91    106.12 o 
   4  16   4     4090.28     4146.97    287.83 o 
   5  16   4     3266.75     3068.51    213.85 o 
   6  16   4     2256.02     2087.12    190.83 o 
   7  16   4     3123.42     2863.64    218.22 o 
   8  16   4      287.54      336.80    109.52 o 
   9  16   4     4071.59     4356.80    270.71 o 
  10  16   4      482.85      497.95    129.55 o 
  11  16   4     4533.46     4347.94    287.25 o 
  12  16   4      219.67      143.56    147.31 o 
 -14  17   4      814.60      643.91    235.86 o 
 -13  17   4       11.11      -47.18    171.53 o 
 -12  17   4     1443.95      739.89    614.09 o 
 -11  17   4      726.61     1028.56    356.33 o 
 -10  17   4     2117.67     2162.17    404.99 o 
  -9  17   4     3510.01     3270.58    443.41 o 
  -8  17   4     3729.29     2864.34    266.58 o 
  -7  17   4    11814.10    12317.06    589.01 o 
  -6  17   4     3742.37     3409.91    273.10 o 
  -5  17   4    12329.83    12162.04    389.31 o 
  -4  17   4     1479.98     1425.29    201.68 o 
  -3  17   4    13507.21    13370.25    600.44 o 
  -2  17   4     3136.40     3419.92    252.40 o 
  -1  17   4     8344.87     8775.77    323.78 o 
   0  17   4      400.13      365.74    108.56 o 
   1  17   4    27299.90    27969.79    641.78 o 
   2  17   4       25.29       92.11     80.87 o 
   3  17   4    13822.05    14184.23    430.38 o 
   4  17   4      246.38      225.87     98.94 o 
   5  17   4    11144.99    11871.45    428.90 o 
   6  17   4       80.18       93.90     95.12 o 
   7  17   4     6197.18     6396.38    306.79 o 
   8  17   4      248.42      198.38    102.36 o 
   9  17   4     1822.64     1868.68    256.80 o 
  10  17   4      619.38     1008.06    196.61 o 
  11  17   4     1029.39     1179.41    203.53 o 
  12  17   4     1791.33     1909.73    244.77 o 
 -13  18   4     5820.90     5223.39    601.86 o 
 -12  18   4       98.72       95.57    263.50 o 
 -11  18   4     6951.00     7925.54    662.50 o 
 -10  18   4      447.09      183.15    254.77 o 
  -9  18   4     6506.62     6362.26    367.23 o 
  -8  18   4     1187.67     1013.32    184.47 o 
  -7  18   4    12219.79    12428.69    499.78 o 
  -6  18   4     3317.53     3818.60    297.44 o 
  -5  18   4     3388.69     3858.15    387.64 o 
  -4  18   4     3828.67     4639.33    319.93 o 
  -3  18   4     4571.26     4833.49    255.62 o 
  -2  18   4     1637.01     2162.83    190.73 o 
  -1  18   4     2010.38     2354.09    196.20 o 
   0  18   4     3257.38     3315.53    221.93 o 
   1  18   4       84.00      112.84     90.34 o 
   2  18   4     7252.45     7511.01    310.69 o 
   3  18   4      267.82      139.57     91.54 o 
   4  18   4     3607.90     4041.07    250.27 o 
   5  18   4      617.86      570.17    124.01 o 
   6  18   4     2448.59     2213.34    241.66 o 
   7  18   4     2753.15     2806.55    227.69 o 
   8  18   4      724.01      595.48    135.77 o 
   9  18   4     2656.17     2352.86    222.01 o 
  10  18   4      147.08      179.82    117.04 o 
  11  18   4     3522.73     3274.49    268.46 o 
 -12  19   4      594.10     1251.14    377.79 o 
 -11  19   4      871.17      585.85    180.41 o 
 -10  19   4      712.26     1008.26    339.86 o 
  -9  19   4      126.09      222.49    137.60 o 
  -8  19   4       98.58      181.32    124.72 o 
  -7  19   4      136.75      133.36    121.06 o 
  -6  19   4      289.94      391.00    144.30 o 
  -5  19   4      639.06      539.66    273.98 o 
  -4  19   4       70.81       -7.07    101.37 o 
  -3  19   4      511.28      523.02    305.80 o 
  -2  19   4      190.23      235.87    131.47 o 
  -1  19   4     2852.58     3011.31    271.39 o 
   0  19   4     1398.80     1342.55    159.58 o 
   1  19   4     3863.34     3953.05    247.49 o 
   2  19   4       41.41       84.46     91.39 o 
   3  19   4     3093.07     3068.86    260.88 o 
   4  19   4      762.90      648.82    133.60 o 
   5  19   4     3249.61     3034.88    280.34 o 
   6  19   4     1033.79      944.56    146.80 o 
   7  19   4     1690.40     1651.60    188.09 o 
   8  19   4     1193.35     1269.69    174.07 o 
   9  19   4      473.52      396.89    128.89 o 
  10  19   4      938.94      953.64    194.34 o 
 -12  20   4       15.00      -25.70    262.01 o 
 -11  20   4      742.29      708.60    188.61 o 
 -10  20   4       25.89      109.08    127.38 o 
  -9  20   4      827.17      631.58    181.70 o 
  -8  20   4      181.43      381.62    151.42 o 
  -7  20   4     1470.59     1569.51    224.35 o 
  -6  20   4      570.31      549.15    157.73 o 
  -5  20   4     1307.17     1497.18    306.17 o 
  -4  20   4      830.19      854.54    182.51 o 
  -3  20   4       17.72     -107.21    104.78 o 
  -2  20   4      126.55      207.79    216.22 o 
  -1  20   4      564.10      493.47    158.27 o 
   0  20   4     6099.58     7195.70    403.11 o 
   1  20   4      499.84      295.54    130.40 o 
   2  20   4       10.80       10.24    108.80 o 
   3  20   4       41.21       30.96     87.36 o 
   4  20   4      258.17      406.65    115.47 o 
   5  20   4      380.37      285.09    110.97 o 
   6  20   4      406.94      507.78    121.76 o 
   7  20   4      915.82     1103.85    315.62 o 
   8  20   4     1569.04     1499.75    193.13 o 
   9  20   4      425.99      316.29    124.30 o 
  10  20   4      118.58      149.09    119.21 o 
 -11  21   4      798.35      933.86    203.91 o 
 -10  21   4     2488.40     2726.81    297.66 o 
  -9  21   4      835.03     1165.98    254.77 o 
  -8  21   4     2163.43     2326.86    286.58 o 
  -7  21   4        0.31     -135.83    103.05 o 
  -6  21   4     1578.24     2198.02    663.50 o 
  -5  21   4       58.13       71.70    117.06 o 
  -4  21   4     1521.98     1168.25    201.60 o 
  -3  21   4       43.72      122.97    120.09 o 
  -2  21   4        2.87       88.43    111.96 o 
  -1  21   4        6.11       31.14    112.23 o 
   0  21   4      264.01      343.96    205.36 o 
   1  21   4      662.31      629.62    163.39 o 
   2  21   4     1725.38     1740.60    436.80 o 
   3  21   4      219.28       98.25    118.61 o 
   4  21   4     1626.30     1766.60    421.95 o 
   5  21   4      114.11       45.03    115.71 o 
   6  21   4     1573.06     1882.18    203.72 o 
   7  21   4      119.46      164.62    109.89 o 
   8  21   4     5031.54     4932.31    308.73 o 
   9  21   4      100.88       18.59    106.65 o 
 -10  22   4       24.17      254.14    159.49 o 
  -9  22   4     4845.34     5017.20    402.49 o 
  -8  22   4     1210.87     1332.03    229.07 o 
  -7  22   4      112.55       31.33    132.38 o 
  -6  22   4     4536.26     3927.21    324.64 o 
  -5  22   4     1598.56     1633.64    411.97 o 
  -4  22   4     4574.70     4697.40    349.08 o 
  -3  22   4      970.26     1022.00    201.67 o 
  -2  22   4     3177.81     3370.54    318.02 o 
  -1  22   4     1238.66      925.35    224.33 o 
   0  22   4    12719.18    11711.47    517.31 o 
   1  22   4       50.60      -97.80    112.39 o 
   2  22   4     4098.83     4249.61    341.40 o 
   3  22   4      270.81      149.34    131.90 o 
   4  22   4     6872.70     6344.36    403.44 o 
   5  22   4      268.68      334.53    138.67 o 
   6  22   4     3263.92     2770.87    296.30 o 
   7  22   4      280.89      470.08    209.85 o 
   8  22   4     4332.78     4268.61    364.52 o 
  -9  23   4     1422.58     1332.27    235.03 o 
  -8  23   4     8199.93     8067.11    448.60 o 
  -7  23   4     1531.50     1684.15    250.93 o 
  -6  23   4     4453.82     4073.23    340.35 o 
  -5  23   4     4204.07     4906.12    367.29 o 
  -4  23   4     5316.85     4723.75    445.53 o 
  -3  23   4     3998.25     3435.17    318.94 o 
  -2  23   4     2382.21     2256.75    271.49 o 
  -1  23   4     6009.35     7302.80    884.46 o 
   0  23   4     2389.69     2267.32    300.68 o 
   1  23   4     2215.91     2656.92    598.50 o 
   2  23   4       20.91       14.76    123.60 o 
   3  23   4     7253.37     6970.73    428.48 o 
   4  23   4       30.62       -6.75    121.39 o 
   5  23   4     2045.76     2015.00    271.18 o 
   6  23   4     1286.13      945.60    197.79 o 
   7  23   4     1052.67     1140.36    225.40 o 
  -7  24   4      226.82       71.63    128.69 o 
  -6  24   4     1977.00     2076.13    272.80 o 
  -5  24   4     1125.16      933.31    206.05 o 
  -4  24   4     2630.77     2876.55    603.61 o 
  -3  24   4      371.91      118.76    142.37 o 
  -2  24   4     5382.24     6712.33    821.20 o 
  -1  24   4      128.53       76.81    125.36 o 
   0  24   4     9252.16     8301.35    527.13 o 
   1  24   4       71.72     -170.42    113.62 o 
   2  24   4     3772.83     4684.85    624.82 o 
   3  24   4      112.65      185.26    143.27 o 
   4  24   4     4335.24     4375.45    365.74 o 
   5  24   4      459.55      211.58    150.69 o 
  -5  25   4      176.42       56.84    131.77 o 
  -4  25   4      117.66      268.04    157.20 o 
  -3  25   4      190.54      112.04    139.15 o 
  -2  25   4       24.45      107.28    127.72 o 
  -1  25   4       34.23      266.42    149.35 o 
   0  25   4       76.66      196.42    178.54 o 
   1  25   4      127.73      183.06    147.28 o 
   2  25   4      117.82       29.38    135.41 o 
   3  25   4        7.34       53.79    124.38 o 
 -17   1   5      128.75       -2.85    184.61 o 
 -16   1   5      126.11       64.15    175.36 o 
 -15   1   5       13.22      -34.28    147.83 o 
 -14   1   5     2319.50     2559.07    347.09 o 
 -13   1   5      584.31      448.60    202.60 o 
 -12   1   5     3873.26     3822.25    378.79 o 
 -11   1   5      323.04      232.28    286.83 o 
 -10   1   5     3098.20     3304.72    405.24 o 
  -9   1   5      312.00      247.17    157.65 o 
  -8   1   5    14049.76    14514.54   1247.02 o 
  -7   1   5     1605.15     1962.35    319.90 o 
  -6   1   5    17679.28    17506.44    645.43 o 
  -5   1   5      744.77      979.46    215.48 o 
  -4   1   5    16079.64    14989.39    716.77 o 
  -3   1   5     1033.52     1057.56    226.07 o 
  -2   1   5    14762.70    14676.90    550.51 o 
  -1   1   5     1140.45      669.14    235.68 o 
   0   1   5    11249.34    10946.08    465.37 o 
   1   1   5      919.77      450.54    282.59 o 
   2   1   5     7995.42     8516.86    414.88 o 
   3   1   5      430.77      404.72     80.79 o 
   4   1   5     6641.30     6734.22    225.36 o 
   5   1   5     1252.91     1211.34    169.47 o 
   6   1   5     2689.28     2795.35    329.38 o 
   7   1   5      483.02      225.20    145.96 o 
   8   1   5      537.33      680.57    174.34 o 
   9   1   5       23.38      127.83    140.36 o 
  10   1   5      129.80      131.40    137.89 o 
  11   1   5      575.97      422.38    167.21 o 
  12   1   5      170.95      417.08    167.43 o 
  13   1   5       20.64      163.69    161.61 o 
  14   1   5       51.27      115.64    159.54 o 
 -17   2   5       99.06     -127.97    188.64 o 
 -16   2   5     8743.12     8829.81    586.84 o 
 -15   2   5     1419.07     1176.84    468.37 o 
 -14   2   5     4388.95     4670.73    432.83 o 
 -13   2   5     2507.97     3165.87    372.81 o 
 -12   2   5     4534.15     4076.09    393.58 o 
 -11   2   5     5115.03     5993.56    440.17 o 
 -10   2   5    10137.34     9961.68    524.74 o 
  -9   2   5    10163.24    10333.76    564.06 o 
  -8   2   5     2847.63     3144.88    329.84 o 
  -7   2   5     9030.53     9396.05    482.94 o 
  -6   2   5      355.73      488.16    322.52 o 
  -5   2   5     8539.47     7928.61    427.34 o 
  -4   2   5      169.88      -16.53    202.99 o 
  -3   2   5     6705.81     6383.01    486.83 o 
  -2   2   5     2437.77     2516.83    263.13 o 
  -1   2   5     5780.07     5471.81    416.71 o 
   0   2   5     3344.95     3838.86    298.70 o 
   1   2   5      509.35      288.48    154.87 o 
   2   2   5    14569.54    14674.88    417.15 o 
   3   2   5     5641.45     5703.31    278.56 o 
   4   2   5    13976.15    14407.71    415.88 o 
   5   2   5      311.97      165.96    138.85 o 
   6   2   5     8620.18     8688.76    326.29 o 
   7   2   5       10.44      115.83    127.36 o 
   8   2   5     7416.87     6895.06    405.24 o 
   9   2   5      714.27      681.88    212.10 o 
  10   2   5     7840.43     7940.90    977.53 o 
  11   2   5     1422.37     1683.08    261.82 o 
  12   2   5     5529.41     5183.32    414.09 o 
  13   2   5     1443.51     1478.45    253.02 o 
  14   2   5     3803.80     4095.30    396.24 o 
 -17   3   5    10617.18    10551.66    805.23 o 
 -16   3   5       99.67      -50.80    242.54 o 
 -15   3   5    10289.10     9771.66    582.49 o 
 -14   3   5      300.38      261.65    181.44 o 
 -13   3   5     8475.39     7639.70   1283.20 o 
 -12   3   5      606.35      921.50    232.28 o 
 -11   3   5     8595.49     8321.31    811.09 o 
 -10   3   5     5166.07     5348.77    410.64 o 
  -9   3   5     7065.63     7061.57    452.58 o 
  -8   3   5     6635.28     7137.17    445.58 o 
  -7   3   5     1361.63     1292.57    441.67 o 
  -6   3   5     7371.99     7251.23    424.63 o 
  -5   3   5        0.97      178.35    165.81 o 
  -4   3   5     4750.05     4620.69    338.95 o 
  -3   3   5     1634.43     1987.02    249.46 o 
  -2   3   5     3465.60     3607.19    477.72 o 
  -1   3   5     2067.35     2041.44    238.95 o 
   0   3   5     7393.11     8560.45   1116.39 o 
   1   3   5    12754.23    13179.69    512.83 o 
   2   3   5     4159.78     4279.12    292.47 o 
   3   3   5    15977.84    16175.78    442.97 o 
   4   3   5     1779.10     2059.23    176.63 o 
   5   3   5     9569.43    10305.65    353.86 o 
   6   3   5      214.60      373.87    102.64 o 
   7   3   5     7574.67     7988.29    320.06 o 
   8   3   5       47.90       18.62    119.63 o 
   9   3   5     9736.02     9439.81    607.98 o 
  10   3   5     1525.03     1683.04    305.05 o 
  11   3   5     5909.81     6317.84    432.82 o 
  12   3   5     1379.09     1956.78    288.04 o 
  13   3   5     5332.43     4958.67    416.53 o 
  14   3   5     1439.98     2056.53    312.42 o 
 -16   4   5     4110.75     4452.65    447.16 o 
 -15   4   5      647.10      672.27    224.51 o 
 -14   4   5     5971.52     6089.89    477.13 o 
 -13   4   5     3510.43     3332.56    374.36 o 
 -12   4   5     5860.24     6055.83    456.52 o 
 -11   4   5     2703.20     3165.60    440.17 o 
 -10   4   5     2346.79     2544.19    367.93 o 
  -9   4   5     2240.29     2057.09    417.46 o 
  -8   4   5    10199.36     9566.10    489.72 o 
  -7   4   5    12085.70    11931.00    540.85 o 
  -6   4   5     3273.51     3158.97    310.18 o 
  -5   4   5     7586.08     8243.15    430.42 o 
  -4   4   5        0.77      -10.43    274.73 o 
  -3   4   5     2800.68     2954.48    505.67 o 
  -2   4   5      526.40      401.88    167.07 o 
  -1   4   5      652.90      950.00    195.64 o 
   0   4   5      598.57      522.97    169.75 o 
   1   4   5     6945.27     6709.66    370.54 o 
   2   4   5     2130.83     2628.10    403.07 o 
   3   4   5      630.58      320.29    100.13 o 
   4   4   5     1908.88     1976.46    177.88 o 
   5   4   5     1274.70     1232.79    151.94 o 
   6   4   5     7013.00     7274.71    300.11 o 
   7   4   5     1050.72      937.09    143.69 o 
   8   4   5     6460.99     6169.50    408.23 o 
   9   4   5      723.93      523.19    177.42 o 
  10   4   5     4014.87     4117.82    634.30 o 
  11   4   5     1392.30     1375.13    235.47 o 
  12   4   5     3768.68     4014.52    667.99 o 
  13   4   5      292.87      309.75    183.40 o 
  14   4   5     3322.54     3311.56    368.06 o 
 -16   5   5      119.97      174.97    195.22 o 
 -15   5   5      986.28      860.62    250.53 o 
 -14   5   5      264.66      336.92    196.13 o 
 -13   5   5     2003.87     1942.43    300.02 o 
 -12   5   5     1964.31     2111.43    314.58 o 
 -11   5   5     1358.01     1563.96    264.94 o 
 -10   5   5     1880.59     2023.61    333.99 o 
  -9   5   5     2546.61     2466.68    307.46 o 
  -8   5   5     6070.47     6423.06    523.64 o 
  -7   5   5      438.85      615.24    191.07 o 
  -6   5   5    15776.92    14797.08    800.36 o 
  -5   5   5     1823.70     2088.46    433.43 o 
  -4   5   5    10589.17     9966.38    462.61 o 
  -3   5   5     3229.25     2522.27    270.56 o 
  -2   5   5     7403.82     6752.90    726.01 o 
  -1   5   5     2994.64     2719.41    266.96 o 
   0   5   5    17478.55    16780.13    678.22 o 
   1   5   5      114.69        0.81     68.33 o 
   2   5   5    12381.71    12290.35    425.65 o 
   3   5   5       35.84       64.89     83.86 o 
   4   5   5    12494.45    12886.80    441.02 o 
   5   5   5      367.41      398.04    108.03 o 
   6   5   5     2458.02     2629.11    206.40 o 
   7   5   5        3.02      -18.06     78.26 o 
   8   5   5      893.77      913.53    147.08 o 
   9   5   5      319.77      191.16    132.81 o 
  10   5   5      339.13      203.96    151.10 o 
  11   5   5      455.37      325.11    259.76 o 
  12   5   5       61.30      136.63    144.95 o 
  13   5   5       34.58       36.84    149.61 o 
  14   5   5       78.71       35.22    148.61 o 
 -16   6   5      319.48      378.91    207.67 o 
 -15   6   5      179.85      126.40    263.50 o 
 -14   6   5      443.41      330.26    207.24 o 
 -13   6   5       36.67      -56.71    153.88 o 
 -12   6   5      142.73      125.62    170.97 o 
 -11   6   5      208.66        3.38    158.21 o 
 -10   6   5     4031.29     3794.40    362.66 o 
  -9   6   5      253.74      454.05    250.03 o 
  -8   6   5     1658.39     1839.25    269.49 o 
  -7   6   5     3954.70     3735.94    360.32 o 
  -6   6   5     2616.16     3582.29    547.72 o 
  -5   6   5     3756.50     3721.75    319.27 o 
  -4   6   5      324.35      487.16    176.95 o 
  -3   6   5     3960.27     3919.98    314.85 o 
  -2   6   5      328.91      340.20    172.05 o 
  -1   6   5     4726.29     4623.77    319.60 o 
   0   6   5     1452.81     1490.74    223.27 o 
   1   6   5     6306.08     6478.53    313.78 o 
   2   6   5        5.89      -48.62     68.17 o 
   3   6   5      436.44      456.72    118.44 o 
   4   6   5       69.82       52.04     78.10 o 
   5   6   5     1152.10      984.34    141.67 o 
   6   6   5       32.92       -9.11     74.62 o 
   7   6   5     1821.96     2018.99    300.50 o 
   8   6   5       66.15       70.59     87.64 o 
   9   6   5      353.44      415.18    158.98 o 
  10   6   5      295.21      581.07    175.71 o 
  11   6   5       35.71      280.80    153.99 o 
  12   6   5      188.44      131.49    157.02 o 
  13   6   5        1.60     -111.81    166.06 o 
  14   6   5      911.07      735.02    225.32 o 
 -16   7   5     1007.33     1273.03    563.94 o 
 -15   7   5     2690.29     3090.37    384.96 o 
 -14   7   5     2099.29     2125.27    322.01 o 
 -13   7   5     3600.84     3470.22    491.20 o 
 -12   7   5     3117.33     3314.60    367.38 o 
 -11   7   5      734.62      613.90    553.58 o 
 -10   7   5     9586.38    10878.45   1201.86 o 
  -9   7   5      349.97      308.44    172.95 o 
  -8   7   5     6193.79     5690.52    395.60 o 
  -7   7   5     3182.92     2684.86    297.88 o 
  -6   7   5    12502.70    12544.42    541.72 o 
  -5   7   5       95.97      -62.20    143.35 o 
  -4   7   5    11323.52    10674.71    476.48 o 
  -3   7   5       60.44      -18.94    140.03 o 
  -2   7   5     4998.08     4856.06    502.18 o 
  -1   7   5     1757.56     1941.12    235.04 o 
   0   7   5     6879.88     7453.61    297.77 o 
   1   7   5      922.05     1058.13    143.58 o 
   2   7   5     1428.80     1631.91    166.78 o 
   3   7   5      857.08      664.41    327.26 o 
   4   7   5      966.50     1475.35    163.82 o 
   5   7   5     2653.72     2597.19    238.82 o 
   6   7   5      152.14      370.99    104.68 o 
   7   7   5     3286.63     3950.84    252.39 o 
   8   7   5       94.10       45.42     90.48 o 
   9   7   5     4125.98     4509.47    273.83 o 
  10   7   5       53.21      110.57    133.25 o 
  11   7   5     1339.61     1720.59    263.52 o 
  12   7   5       11.53      -47.86    125.77 o 
  13   7   5      503.61      138.99    240.55 o 
 -16   8   5     4673.78     4619.91    463.92 o 
 -15   8   5      210.24     -102.49    172.61 o 
 -14   8   5     4337.80     4516.34    432.32 o 
 -13   8   5       52.93      131.76    166.83 o 
 -12   8   5     9249.01     8238.88    766.93 o 
 -11   8   5     2570.29     3165.31    560.44 o 
 -10   8   5      245.39      342.10    186.36 o 
  -9   8   5     7400.33     6224.97    420.33 o 
  -8   8   5      257.30       30.22    217.71 o 
  -7   8   5     4545.67     4968.06    372.71 o 
  -6   8   5        2.56      139.68    156.04 o 
  -5   8   5     4971.54     4904.09    623.45 o 
  -4   8   5        7.27     -109.16    136.45 o 
  -3   8   5    13030.90    12373.31    505.08 o 
  -2   8   5     4742.75     4395.68    315.58 o 
  -1   8   5    11289.80    10689.91    535.49 o 
   0   8   5     4708.73     4644.71    247.90 o 
   1   8   5     7285.73     8003.14    324.01 o 
   2   8   5     5406.76     5376.53    260.66 o 
   3   8   5     5895.19     5736.77    267.41 o 
   4   8   5     4873.69     5146.34    267.34 o 
   5   8   5      186.53      159.06    132.84 o 
   6   8   5     7387.66     7932.03    325.00 o 
   7   8   5      500.98      522.16    117.44 o 
   8   8   5     6554.39     6582.68    311.73 o 
   9   8   5        9.64      129.94    113.88 o 
  10   8   5     1816.64     1832.16    215.41 o 
  11   8   5      177.61       95.82    184.40 o 
  12   8   5     4272.24     4636.75    591.13 o 
  13   8   5     2134.09     1843.02    424.95 o 
 -15   9   5    16533.40    17316.68    765.52 o 
 -14   9   5     2309.86     2064.43    321.56 o 
 -13   9   5    18413.75    18673.19    761.48 o 
 -12   9   5      828.03      762.99    232.01 o 
 -11   9   5    10621.25    10083.48   1308.28 o 
 -10   9   5     4041.88     4165.91    371.54 o 
  -9   9   5    15178.52    14254.78    602.29 o 
  -8   9   5     2954.85     2999.39    317.40 o 
  -7   9   5     5845.49     5494.35    384.63 o 
  -6   9   5     1074.61      985.96    210.46 o 
  -5   9   5     1978.38     2438.98    277.91 o 
  -4   9   5     3415.53     2937.57    282.75 o 
  -3   9   5      128.03     2021.93   1210.59 o 
  -2   9   5     1101.14     1082.19    460.51 o 
  -1   9   5     2426.04     2486.84    249.15 o 
   0   9   5      708.37      574.33    126.71 o 
   1   9   5     3103.68     3473.79    224.03 o 
   2   9   5      126.71       43.15     86.42 o 
   3   9   5     3744.78     4436.27    248.01 o 
   4   9   5      298.80      393.94    105.70 o 
   5   9   5    13781.34    14312.10    438.56 o 
   6   9   5     1147.97     1497.07    170.39 o 
   7   9   5    20344.60    20599.61    601.21 o 
   8   9   5     1304.36     1183.44    206.35 o 
   9   9   5    14302.87    13688.54    752.95 o 
  10   9   5     2333.60     2455.66    277.11 o 
  11   9   5    12937.36    13518.99    879.59 o 
  12   9   5      464.91      264.75    234.56 o 
  13   9   5     4707.08     5218.40    635.80 o 
 -15  10   5       20.81        8.35    174.25 o 
 -14  10   5     1074.92     1209.49    276.07 o 
 -13  10   5      534.49      501.21    243.91 o 
 -12  10   5      126.15       52.13    342.23 o 
 -11  10   5     6784.37     7357.76   1271.23 o 
 -10  10   5      687.03      699.60    217.08 o 
  -9  10   5     7244.45     7489.92    459.39 o 
  -8  10   5     1769.27     1811.06    420.83 o 
  -7  10   5    11845.84    11484.60    518.81 o 
  -6  10   5     1669.05     1803.93    257.03 o 
  -5  10   5    17771.55    17811.96    637.18 o 
  -4  10   5      590.53      632.61    187.43 o 
  -3  10   5    21411.43    20616.04    670.90 o 
  -2  10   5     9126.81     8358.40    412.17 o 
  -1  10   5    23604.07    22179.07    548.73 o 
   0  10   5     2232.71     2324.81    192.30 o 
   1  10   5     7618.00     7282.62    414.50 o 
   2  10   5      244.53      332.03    108.89 o 
   3  10   5    22015.66    22697.03    564.00 o 
   4  10   5     3317.66     3008.89    219.47 o 
   5  10   5     2348.68     2751.00    212.72 o 
   6  10   5     3701.40     3242.13    296.14 o 
   7  10   5     3619.04     3380.84    304.14 o 
   8  10   5      666.97      652.29    129.19 o 
   9  10   5      273.68      395.72    238.30 o 
  10  10   5       65.47       96.25    114.61 o 
  11  10   5      294.68      307.97    146.22 o 
  12  10   5      911.04     1043.03    340.11 o 
  13  10   5      846.72      546.22    291.45 o 
 -15  11   5      284.08      566.68    646.65 o 
 -14  11   5     1782.64     1420.94    363.56 o 
 -13  11   5      421.57      438.12    215.21 o 
 -12  11   5      180.74       41.44    169.54 o 
 -11  11   5       12.70      -90.28    192.26 o 
 -10  11   5     4638.62     4618.19    386.09 o 
  -9  11   5     4011.64     4032.62    601.49 o 
  -8  11   5      147.48      392.89    176.09 o 
  -7  11   5     1281.80     1401.73    236.55 o 
  -6  11   5      344.26      390.19    222.95 o 
  -5  11   5      484.33       85.77    153.14 o 
  -4  11   5      793.64     1102.62    216.18 o 
  -3  11   5      128.23      400.59    261.26 o 
  -2  11   5        4.09      259.05    138.05 o 
  -1  11   5      448.84      612.75    124.91 o 
   0  11   5       21.27        6.01     81.56 o 
   1  11   5       24.50       55.48     82.67 o 
   2  11   5        0.61        3.14     77.47 o 
   3  11   5      366.45      408.96    251.03 o 
   4  11   5        0.23      -87.98     93.78 o 
   5  11   5      505.81      483.30    130.34 o 
   6  11   5       52.91       34.58     78.55 o 
   7  11   5      490.26      492.05    204.33 o 
   8  11   5      289.91       71.97     88.58 o 
   9  11   5     1884.99     1825.36    258.56 o 
  10  11   5      492.07      424.16    160.74 o 
  11  11   5      785.34      393.89    157.55 o 
  12  11   5       77.44      171.43    220.58 o 
 -14  12   5     2512.20     1834.26    317.40 o 
 -13  12   5     3670.28     3553.33    676.72 o 
 -12  12   5       47.83      -33.95    169.46 o 
 -11  12   5     1418.53     1214.51    250.81 o 
 -10  12   5     5073.32     4287.16    523.89 o 
  -9  12   5      840.21      882.76    221.69 o 
  -8  12   5      426.73      274.99    182.74 o 
  -7  12   5     1260.44     1529.52    253.98 o 
  -6  12   5     1794.74     2362.95    273.10 o 
  -5  12   5     3602.04     3871.58    320.45 o 
  -4  12   5        1.46     -112.98    144.04 o 
  -3  12   5      635.05      625.93    216.87 o 
  -2  12   5       13.11       33.05    102.55 o 
  -1  12   5      621.40      624.87    129.49 o 
   0  12   5       25.26       59.47     96.73 o 
   1  12   5      268.03      330.87    129.77 o 
   2  12   5        3.62      113.45    103.95 o 
   3  12   5       17.94     -100.19    119.90 o 
   4  12   5     1478.72     1474.48    155.69 o 
   5  12   5        8.04      -36.68     77.30 o 
   6  12   5     1313.53     1168.22    152.91 o 
   7  12   5      583.80      504.86    119.83 o 
   8  12   5      677.82      854.71    183.96 o 
   9  12   5       31.70      114.71     97.54 o 
  10  12   5     1763.00     2152.76    274.27 o 
  11  12   5      406.98      472.26    171.40 o 
  12  12   5       43.39      308.26    169.30 o 
 -14  13   5      187.89      332.94    586.64 o 
 -13  13   5       83.66       51.84    189.10 o 
 -12  13   5     3868.01     4169.40    399.39 o 
 -11  13   5      151.24        8.13    179.59 o 
 -10  13   5     4190.14     4116.85    373.42 o 
  -9  13   5      103.23      316.43    223.58 o 
  -8  13   5     7079.77     6805.12    503.05 o 
  -7  13   5     2768.26     2575.72    314.53 o 
  -6  13   5     9137.74     8867.06    862.62 o 
  -5  13   5      770.97      813.63    192.49 o 
  -4  13   5    15186.05    14700.56    444.67 o 
  -3  13   5     5477.68     5198.61    333.41 o 
  -2  13   5    23163.32    23457.80    849.15 o 
  -1  13   5      497.78      351.77    132.25 o 
   0  13   5     8318.34     8445.99    410.03 o 
   1  13   5     3116.11     3542.52    293.13 o 
   2  13   5    13173.64    13453.62    402.19 o 
   3  13   5     6353.09     6109.53    270.38 o 
   4  13   5     4914.34     5242.15    263.10 o 
   5  13   5     2422.81     2515.81    209.25 o 
   6  13   5     2532.80     2014.28    187.73 o 
   7  13   5      850.67      769.12    134.64 o 
   8  13   5     1588.55     1732.53    212.01 o 
   9  13   5      232.67      430.20    236.32 o 
  10  13   5      464.46      634.07    141.72 o 
  11  13   5      344.02      469.76    133.18 o 
 -14  14   5    12471.89    13371.02    665.61 o 
 -13  14   5     2545.58     2990.15    380.91 o 
 -12  14   5     7816.52     8037.32    509.53 o 
 -11  14   5     2233.63     2119.42    365.93 o 
 -10  14   5    11819.58    11614.88   1015.83 o 
  -9  14   5     2414.78     2326.98    302.78 o 
  -8  14   5     6396.96     5859.45    469.74 o 
  -7  14   5     2827.34     3558.22    328.27 o 
  -6  14   5     1610.01     1774.68    255.59 o 
  -5  14   5     3091.03     2758.30    399.25 o 
  -4  14   5       48.14      149.91    135.99 o 
  -3  14   5     2580.04     2426.96    292.45 o 
  -2  14   5      133.09       22.86     92.36 o 
  -1  14   5      728.07      739.50    153.60 o 
   0  14   5     1368.05     1444.94    162.88 o 
   1  14   5     1056.75      932.25    138.21 o 
   2  14   5    10843.88    10561.89    361.04 o 
   3  14   5      260.43      109.58     88.58 o 
   4  14   5     9742.50     9905.70    567.42 o 
   5  14   5       46.87      -38.44     76.29 o 
   6  14   5     7861.41     7147.95    401.10 o 
   7  14   5      226.87      221.64    105.41 o 
   8  14   5    10175.58     9982.09    377.19 o 
   9  14   5      485.32      555.04    128.08 o 
  10  14   5    11653.95    12093.97    436.02 o 
  11  14   5     3438.05     3391.81    482.21 o 
 -13  15   5     1462.75     1152.82    373.55 o 
 -12  15   5     1456.21      977.52    257.92 o 
 -11  15   5     3052.62     2863.91    683.46 o 
 -10  15   5      926.21     1022.76    261.63 o 
  -9  15   5      337.77      287.54    191.30 o 
  -8  15   5     4434.73     4343.55    497.56 o 
  -7  15   5      200.75     -242.79    220.58 o 
  -6  15   5     9601.80     9832.20    672.98 o 
  -5  15   5       68.19      137.73    112.96 o 
  -4  15   5     4649.19     4741.78    269.73 o 
  -3  15   5      174.77      169.63    106.74 o 
  -2  15   5     4103.74     4074.73    243.15 o 
  -1  15   5     1600.08     1359.43    176.33 o 
   0  15   5     8419.45     8358.89    324.41 o 
   1  15   5     3498.14     3148.90    220.47 o 
   2  15   5     3215.17     3485.86    231.33 o 
   3  15   5     4883.87     4679.57    262.01 o 
   4  15   5     3283.45     3025.26    281.14 o 
   5  15   5     4648.48     4825.43    274.78 o 
   6  15   5     1141.00     1209.40    213.83 o 
   7  15   5     2053.95     2345.43    251.41 o 
   8  15   5      133.04      155.04    103.06 o 
   9  15   5     2659.64     2369.17    223.13 o 
  10  15   5      171.18      458.99    139.66 o 
 -12  16   5      352.12       66.37    274.98 o 
 -10  16   5     1039.99     1045.03    335.87 o 
  -9  16   5     2415.77     3103.89    449.15 o 
  -8  16   5     2584.77     3170.52    451.15 o 
  -7  16   5     4627.70     4293.15    496.56 o 
  -6  16   5      666.72      656.90    162.35 o 
  -5  16   5     2678.99     2618.44    219.10 o 
  -4  16   5      160.31      175.04    105.29 o 
  -3  16   5     1012.15     1172.95    162.19 o 
  -2  16   5       20.60       79.88     89.31 o 
  -1  16   5      923.20      880.86    186.57 o 
   0  16   5       54.34      121.93    111.24 o 
   1  16   5     1469.99     1183.26    158.90 o 
   2  16   5     1547.61     1992.05    197.39 o 
   3  16   5     1195.03     1192.07    163.33 o 
   4  16   5      705.98      906.22    145.87 o 
   5  16   5     1437.72     1233.62    168.72 o 
   6  16   5     1021.11     1087.32    159.93 o 
   7  16   5       33.38      -19.10     89.71 o 
   8  16   5     1083.53      843.84    262.45 o 
   9  16   5       76.96      -43.94     95.31 o 
  10  16   5     1347.82     1142.24    196.00 o 
  -8  17   5     1396.08      743.35    224.58 o 
  -7  17   5      685.61      648.94    176.02 o 
  -6  17   5      278.45      515.26    157.86 o 
  -5  17   5      523.87      699.53    141.41 o 
  -4  17   5      278.01      403.64    181.94 o 
  -3  17   5      169.76      252.61    116.96 o 
  -2  17   5      310.31      222.01    113.02 o 
  -1  17   5        2.71       13.20     98.39 o 
   0  17   5     2618.98     2539.90    215.45 o 
   1  17   5      354.00      455.01    121.94 o 
   2  17   5     1975.15     1866.21    226.56 o 
   3  17   5        0.76      -76.94     83.08 o 
   4  17   5     1736.69     2047.46    200.48 o 
   5  17   5      221.74      178.96    102.69 o 
   6  17   5      269.48      262.12    110.18 o 
   7  17   5      120.49       90.70    101.56 o 
   8  17   5      750.19      705.61    150.91 o 
   9  17   5      468.51      267.14    123.90 o 
  -9  18   5     2447.52     2177.64    358.32 o 
  -8  18   5       41.08      124.14    125.80 o 
  -7  18   5     2552.16     2363.95    268.83 o 
  -6  18   5      729.88      744.73    171.83 o 
  -5  18   5     4257.68     4505.91    270.30 o 
  -4  18   5      370.73      445.97    134.45 o 
  -3  18   5     6693.05     6848.00    329.91 o 
  -2  18   5       29.56       -3.76     85.19 o 
  -1  18   5     4344.52     4671.96    274.11 o 
   0  18   5     1097.25     1235.15    168.98 o 
   1  18   5     4951.47     5293.85    293.09 o 
   2  18   5      610.07      873.87    146.74 o 
   3  18   5      894.66     1127.72    191.05 o 
   4  18   5      271.87      235.96    119.53 o 
   5  18   5     2252.33     1812.14    197.85 o 
   6  18   5      149.07      171.70    113.21 o 
   7  18   5      691.77      816.81    153.30 o 
   8  18   5      103.46        8.44    102.98 o 
 -10  19   5     2120.85     2155.43    369.80 o 
  -9  19   5      239.91       57.89    160.70 o 
  -8  19   5     5045.16     6066.28    843.66 o 
  -7  19   5     1098.41      928.75    193.30 o 
  -6  19   5     2389.22     2687.45    280.37 o 
  -5  19   5        1.64       68.02    118.27 o 
  -4  19   5     4979.67     5794.54    573.92 o 
  -3  19   5      309.51      175.58    133.32 o 
  -2  19   5     4281.04     4184.34    269.85 o 
  -1  19   5      719.80      760.01    173.67 o 
   0  19   5     3338.84     3496.56    252.10 o 
   1  19   5     1833.38     1808.48    370.15 o 
   2  19   5     1144.85     1159.51    169.66 o 
   3  19   5     2094.12     2123.64    213.14 o 
   4  19   5      389.50      534.59    136.95 o 
   5  19   5     1557.44     1571.44    189.15 o 
   6  19   5       61.25      215.10    114.91 o 
   7  19   5     3557.13     3307.88    280.40 o 
   8  19   5        0.31       11.32    103.96 o 
  -9  20   5     1620.85     1696.41    248.63 o 
  -8  20   5      101.11      213.17    149.22 o 
  -7  20   5     3036.69     3425.24    315.61 o 
  -6  20   5      492.61      542.84    161.14 o 
  -5  20   5     3424.56     3504.00    559.19 o 
  -4  20   5      186.97       33.20    121.01 o 
  -3  20   5     2277.13     2040.04    258.34 o 
  -2  20   5      537.70      592.02    172.65 o 
  -1  20   5     4784.05     4716.22    352.16 o 
   0  20   5     3099.10     3184.35    786.14 o 
   1  20   5     2060.41     2160.93    215.22 o 
   2  20   5     1669.30     1643.50    194.68 o 
   3  20   5      568.43      646.26    143.50 o 
   4  20   5     4000.06     4257.28    283.14 o 
   5  20   5      112.50      138.66    110.45 o 
   6  20   5     4113.73     4101.67    288.79 o 
   7  20   5      137.99       68.23    125.07 o 
  -8  21   5     1425.53     1662.42    249.00 o 
  -7  21   5      211.75      299.03    158.13 o 
  -6  21   5     3267.95     3295.21    315.95 o 
  -5  21   5      527.76      587.86    177.39 o 
  -4  21   5     2914.00     2890.82    303.05 o 
  -3  21   5      289.49      253.00    142.95 o 
  -2  21   5     4237.00     4370.29    951.70 o 
  -1  21   5      352.33      248.13    146.47 o 
   0  21   5     1184.47      884.80    395.50 o 
   1  21   5     1007.18      942.32    205.17 o 
   2  21   5     1365.57     1176.90    219.45 o 
   3  21   5     1505.31     1786.72    456.01 o 
   4  21   5      240.13      322.71    128.53 o 
   5  21   5     2711.29     3167.17    257.80 o 
  -6  22   5      129.82      308.58    160.11 o 
  -5  22   5     2356.13     2727.55    303.97 o 
  -4  22   5      381.39      441.33    171.25 o 
  -3  22   5     4314.40     5249.28    384.02 o 
  -2  22   5       76.50      316.10    150.07 o 
  -1  22   5     2160.68     2344.54    307.17 o 
   0  22   5       23.72        6.40    208.23 o 
   1  22   5     1741.61     1824.81    442.42 o 
   2  22   5      497.93      650.46    182.88 o 
   3  22   5     1109.88     1508.27    242.75 o 
   4  22   5      333.12      375.02    161.41 o 
  -4  23   5        5.97       74.85    178.41 o 
  -3  23   5        7.87       -1.83    129.94 o 
  -2  23   5       33.02       34.36    128.71 o 
  -1  23   5        3.61      147.62    254.15 o 
   0  23   5        7.06       93.15    139.16 o 
   1  23   5      102.89       86.59    134.89 o 
 -15   0   6      211.61      -83.34    302.68 o 
 -14   0   6     3309.66     3468.21    605.11 o 
 -13   0   6      432.14      -18.22    258.01 o 
 -12   0   6     5982.00     5018.53    669.24 o 
 -11   0   6       29.78     -314.66    248.53 o 
 -10   0   6    11350.25    13433.65    946.96 o 
  -9   0   6     1809.79     1022.32    364.06 o 
  -8   0   6     7434.01     7957.73    710.16 o 
  -7   0   6      600.18       35.18    250.78 o 
  -6   0   6     8800.76     7840.70    690.70 o 
  -5   0   6     2106.87     1623.69    389.02 o 
  -4   0   6     6287.87     5874.17    579.66 o 
  -3   0   6     4201.07     4284.17    500.56 o 
  -2   0   6     3008.90     3318.99    444.91 o 
  -1   0   6    10684.89    10887.21    714.65 o 
   0   0   6      998.49      968.92    301.18 o 
   1   0   6    16042.96    15994.57    877.59 o 
   2   0   6     2108.97     2027.92    381.53 o 
   3   0   6    10946.11    11759.69    509.41 o 
   4   0   6     1251.44     1077.22    306.92 o 
   5   0   6     6989.13     5223.39    555.45 o 
   6   0   6       55.23       46.66    192.64 o 
   7   0   6     9965.16     9110.31    702.17 o 
   8   0   6     5791.89     6332.30    636.55 o 
   9   0   6     3035.05     2978.88    485.08 o 
  10   0   6     2185.16     2331.10    446.41 o 
  11   0   6     1404.49     1355.19    365.06 o 
  12   0   6     3700.37     3106.39    529.00 o 
 -15   1   6      728.47      426.31    255.52 o 
 -14   1   6       34.30      -41.54    190.93 o 
 -13   1   6      958.24     1355.60    303.92 o 
 -12   1   6      208.53      196.65    197.16 o 
 -11   1   6     3421.92     3061.52    382.34 o 
 -10   1   6      784.29      823.15    254.47 o 
  -9   1   6     7682.85     8206.36    534.36 o 
  -8   1   6     4968.06     5039.04   1428.06 o 
  -7   1   6     5571.73     5850.31    436.92 o 
  -6   1   6     4947.03     4844.75    392.56 o 
  -5   1   6     6437.01     6373.98    430.69 o 
  -4   1   6     5560.84     5002.82    384.21 o 
  -3   1   6     2871.66     3256.90    458.14 o 
  -2   1   6     3968.17     3950.02    337.29 o 
  -1   1   6     3512.09     3267.91    311.32 o 
   0   1   6    14297.66    14745.45    594.62 o 
   1   1   6     5237.47     4884.16    362.66 o 
   2   1   6     6256.64     6493.61    299.47 o 
   3   1   6       31.44       -4.50     82.79 o 
   4   1   6     7674.44     8253.63    450.89 o 
   5   1   6        4.05     -125.70    122.65 o 
   6   1   6     1367.78     1779.14    269.75 o 
   7   1   6       29.20       54.60    145.65 o 
   8   1   6      586.43      468.07    176.10 o 
   9   1   6     1591.94     1354.88    252.22 o 
  10   1   6      610.29      642.79    207.70 o 
  11   1   6     1511.00     1400.27    264.31 o 
  12   1   6       18.11      109.72    173.19 o 
 -15   2   6     5289.61     5678.19   1052.01 o 
 -14   2   6     1499.45     1719.31    331.80 o 
 -13   2   6     4378.64     4656.93    479.53 o 
 -12   2   6     2796.42     3590.41    420.34 o 
 -11   2   6     6568.27     6445.72    502.60 o 
 -10   2   6     1995.23     1950.70    328.72 o 
  -9   2   6     2908.18     2418.36    330.92 o 
  -8   2   6     1342.71     1349.89    277.68 o 
  -7   2   6     5591.18     5696.88    761.31 o 
  -6   2   6      450.69      172.57    170.58 o 
  -5   2   6      392.01      209.06    179.80 o 
  -4   2   6      716.72      481.65    200.18 o 
  -3   2   6      662.78      445.03    185.47 o 
  -2   2   6        0.58     -169.56    276.48 o 
  -1   2   6      795.72      718.95    203.33 o 
   0   2   6     2919.67     2592.46    334.12 o 
   1   2   6      375.63      188.74    159.42 o 
   2   2   6     3577.88     3847.63    485.19 o 
   3   2   6     2556.83     2714.29    218.56 o 
   4   2   6     2829.04     2804.39    223.23 o 
   5   2   6     2623.52     3159.19    634.05 o 
   6   2   6     5938.83     5922.95    465.75 o 
   7   2   6     1547.43     2027.57    320.40 o 
   8   2   6     4925.16     4789.52    397.92 o 
   9   2   6     1843.57     2382.49    771.04 o 
  10   2   6     1195.09     1627.39    351.46 o 
  11   2   6     1512.09     1496.35    278.77 o 
  12   2   6     2367.04     2415.88    339.63 o 
 -15   3   6      241.37      229.47    230.44 o 
 -14   3   6      663.09      206.43    214.73 o 
 -13   3   6      141.30       91.64    202.06 o 
 -12   3   6     2404.31     1858.58    324.44 o 
 -11   3   6        7.82      158.24    216.34 o 
 -10   3   6     1144.36     1089.91    274.32 o 
  -9   3   6      163.28      -26.50    181.12 o 
  -8   3   6      179.87      233.56    225.20 o 
  -7   3   6      130.01      205.52    225.95 o 
  -6   3   6     3196.98     3314.83    344.50 o 
  -5   3   6      107.58      108.06    254.39 o 
  -4   3   6     1007.84      755.71    203.85 o 
  -3   3   6     1639.31     1513.93    255.46 o 
  -2   3   6      340.35      270.81    268.24 o 
  -1   3   6     1792.75     1848.12    259.23 o 
   0   3   6     1062.32      801.68    206.96 o 
   1   3   6     6015.66     5943.07    732.49 o 
   2   3   6     1360.44     1270.10    200.73 o 
   3   3   6      101.59      177.77     97.90 o 
   4   3   6        7.24       -0.71     80.64 o 
   5   3   6     2221.05     2132.45    282.18 o 
   6   3   6      170.07      175.91    157.78 o 
   7   3   6      985.10     1120.27    228.19 o 
   8   3   6      513.51      905.55    378.66 o 
   9   3   6     2002.89     1642.67    271.38 o 
  10   3   6     1259.39     1070.45    230.87 o 
  11   3   6      997.60      853.86    226.98 o 
 -14   4   6      971.16     1224.03    293.92 o 
 -13   4   6      584.02      482.72    248.40 o 
 -12   4   6      943.03      891.31    342.85 o 
 -11   4   6      106.59      -42.22    171.86 o 
 -10   4   6      670.74      892.90    314.03 o 
  -9   4   6       36.89      278.44    200.28 o 
  -8   4   6     4355.70     3867.04    557.07 o 
  -7   4   6     2452.33     2200.25    317.25 o 
  -6   4   6     2898.70     2909.76    338.45 o 
  -5   4   6      394.72      518.82    267.74 o 
  -4   4   6     1159.69     1019.14    223.30 o 
  -3   4   6      853.69     1121.44    231.91 o 
  -2   4   6      761.11      579.95    396.38 o 
  -1   4   6      780.18     1236.71    407.98 o 
   0   4   6     1472.63     1517.39    247.45 o 
   1   4   6     5951.72     5994.37    293.92 o 
   2   4   6        0.63       31.88     92.68 o 
   3   4   6     4629.47     4472.17    353.10 o 
   4   4   6       57.00       68.19     92.39 o 
   5   4   6      693.84      830.82    266.11 o 
   6   4   6      368.90       85.05    164.59 o 
   7   4   6      207.34       84.80    153.90 o 
   8   4   6      417.64      477.22    183.90 o 
   9   4   6      866.74     1028.44    520.14 o 
  10   4   6     2252.58     2281.26    319.09 o 
  11   4   6      426.37      591.94    201.59 o 
 -14   5   6     2447.24     1975.86    352.19 o 
 -13   5   6     7041.87     7209.95   1092.56 o 
 -12   5   6      200.57      294.49    214.84 o 
 -11   5   6     5479.24     5775.11   1233.17 o 
 -10   5   6      184.40       -0.31    173.52 o 
  -9   5   6     6374.74     6107.41    468.40 o 
  -8   5   6       28.81     -146.55    161.40 o 
  -7   5   6     8337.92     8906.87    506.12 o 
  -6   5   6     1378.62     1141.78    623.45 o 
  -5   5   6     4853.59     5382.83    403.42 o 
  -4   5   6     1478.28     1028.51    234.43 o 
  -3   5   6     4251.10     3921.51    357.20 o 
  -2   5   6     2527.65     2139.05    276.29 o 
  -1   5   6      635.81      638.16    388.02 o 
   0   5   6     8796.45     8671.54    449.63 o 
   1   5   6       13.51       -6.55     89.17 o 
   2   5   6     8874.25     8583.44    376.03 o 
   3   5   6     1266.22     1591.38    186.45 o 
   4   5   6     5074.95     5570.50    301.12 o 
   5   5   6      270.38      465.45    126.73 o 
   6   5   6    10157.10    10637.24    813.18 o 
   7   5   6     2917.70     3460.00    346.73 o 
   8   5   6     6533.69     5955.76    430.74 o 
   9   5   6     1965.52     1841.65    423.20 o 
  10   5   6     2258.97     2684.66    328.30 o 
  11   5   6     4493.49     4769.70    416.83 o 
 -14   6   6     1599.51     1893.08    348.92 o 
 -13   6   6      261.85      -93.52    242.04 o 
 -12   6   6     6587.63     6575.13    517.84 o 
 -11   6   6     1525.02     2105.61    515.03 o 
 -10   6   6     5312.50     5467.38    455.42 o 
  -9   6   6     5484.14     5392.79    445.54 o 
  -8   6   6     8452.41     9557.86    543.32 o 
  -7   6   6     6581.56     6389.16    456.99 o 
  -6   6   6     9896.95    10057.95    525.29 o 
  -5   6   6     9884.38     8872.13    485.04 o 
  -4   6   6    12517.78    12223.81    548.54 o 
  -3   6   6    10309.14    10677.36    932.37 o 
  -2   6   6    10503.56     9946.88    485.17 o 
  -1   6   6    12459.33    11156.80    512.45 o 
   0   6   6     8874.09     9220.92    354.59 o 
   1   6   6     7577.36     8167.02    341.72 o 
   2   6   6      719.68     1112.90    174.50 o 
   3   6   6     7950.62     7844.56    339.62 o 
   4   6   6     1080.08     1192.06    168.47 o 
   5   6   6     7079.00     7483.38    344.21 o 
   6   6   6       42.62       77.56     94.90 o 
   7   6   6     3440.29     3975.52    366.06 o 
   8   6   6       18.88      -83.71    126.25 o 
   9   6   6      861.12      673.47    193.11 o 
  10   6   6      568.35      639.67    368.43 o 
  11   6   6      133.22      353.73    179.72 o 
 -14   7   6     4360.14     4402.38    703.30 o 
 -13   7   6     5124.10     5112.51    819.70 o 
 -12   7   6     1603.71     1733.75    327.06 o 
 -11   7   6     3458.06     3498.75    945.47 o 
 -10   7   6      476.00      572.49    278.47 o 
  -9   7   6     3820.33     3375.64    375.82 o 
  -8   7   6        0.18      101.76    185.13 o 
  -7   7   6     1644.37     1399.17    266.25 o 
  -6   7   6        5.44       72.45    166.77 o 
  -5   7   6     1360.88     1169.89    244.37 o 
  -4   7   6     1288.65     1138.73    240.23 o 
  -3   7   6     1002.61      829.54    212.00 o 
  -2   7   6     1444.92     1628.95    253.99 o 
  -1   7   6      455.77      478.91    184.63 o 
   0   7   6      882.46     1047.80    159.26 o 
   1   7   6      549.92      406.17    221.01 o 
   2   7   6     4300.39     4091.28    261.77 o 
   3   7   6     1819.51     1914.95    201.24 o 
   4   7   6     7751.32     8504.12    356.61 o 
   5   7   6     2310.97     2763.70    239.54 o 
   6   7   6     2768.08     3308.41    257.09 o 
   7   7   6     2383.02     2521.19    235.47 o 
   8   7   6     2688.56     2843.54    322.88 o 
   9   7   6     1256.42     1344.54    246.78 o 
  10   7   6     3084.98     4064.80    660.38 o 
  11   7   6     3094.27     3278.06    546.72 o 
 -14   8   6      129.49      125.56    209.75 o 
 -13   8   6      844.58      476.20    245.90 o 
 -12   8   6      523.93      604.91    234.59 o 
 -11   8   6      105.22      -32.30    179.19 o 
 -10   8   6      198.65      215.23    196.97 o 
  -9   8   6      228.76        0.08    184.50 o 
  -8   8   6      247.33      475.18    628.06 o 
  -7   8   6      470.29      311.02    199.07 o 
  -6   8   6      494.87      919.25    434.68 o 
  -5   8   6        1.31      169.59    179.34 o 
  -4   8   6      242.24        2.51    159.28 o 
  -3   8   6      224.57      -93.86    148.67 o 
  -2   8   6       50.04     -142.10    142.23 o 
  -1   8   6       58.73       -1.67     96.03 o 
   0   8   6      376.14      546.43    161.32 o 
   1   8   6     1231.85     1405.13    226.08 o 
   2   8   6       48.27       66.69    102.48 o 
   3   8   6     1134.54     1115.46    273.03 o 
   4   8   6     1712.31     1701.83    201.43 o 
   5   8   6      194.88      151.51    104.58 o 
   6   8   6       91.41      120.57    109.42 o 
   7   8   6      210.86      204.75    124.36 o 
   8   8   6      143.06      160.45    220.33 o 
   9   8   6       42.95      -44.42    197.88 o 
  10   8   6      168.68      106.80    214.10 o 
 -13   9   6      435.10      191.30    220.81 o 
 -12   9   6      148.87     -186.86    191.65 o 
 -11   9   6      366.37      368.08    230.12 o 
 -10   9   6       95.10      -62.75    178.71 o 
  -9   9   6      988.00     1225.39    263.12 o 
  -8   9   6      551.57      589.66    223.43 o 
  -7   9   6      579.91      560.38    222.86 o 
  -6   9   6      310.35      830.27    229.00 o 
  -5   9   6       14.22     -122.61    223.45 o 
  -4   9   6      309.45      329.62    187.01 o 
  -3   9   6      719.02      867.93    214.18 o 
  -2   9   6     1837.22     1902.70    271.63 o 
  -1   9   6     1159.68     1305.39    172.44 o 
   0   9   6       71.38      202.39    106.17 o 
   1   9   6      380.97      391.85    129.60 o 
   2   9   6      130.05      249.36    108.22 o 
   3   9   6        8.97     -132.33     88.22 o 
   4   9   6     1338.57     1383.47    214.87 o 
   5   9   6       16.27      155.27    105.24 o 
   6   9   6      620.50      762.07    196.13 o 
   7   9   6      387.77      213.62    150.27 o 
   8   9   6      153.30      142.51    134.58 o 
   9   9   6       19.59      -84.84    188.64 o 
  10   9   6       73.56       89.58    201.12 o 
 -13  10   6     1797.76     1438.68    309.63 o 
 -12  10   6     2780.30     2460.29    366.52 o 
 -11  10   6     1050.24      811.23    252.33 o 
 -10  10   6     3950.33     4393.47    417.55 o 
  -9  10   6     1376.66     1624.69    299.00 o 
  -8  10   6     1320.15     1464.66    289.95 o 
  -7  10   6      446.75      321.58    196.66 o 
  -6  10   6     1972.31     1744.12    372.55 o 
  -5  10   6      222.82      268.49    180.42 o 
  -4  10   6      968.27      769.60    224.04 o 
  -3  10   6     1450.76     1388.13    248.66 o 
  -2  10   6      148.86      175.25    119.81 o 
  -1  10   6     1124.22     1013.49    163.32 o 
   0  10   6       26.52      -92.16     78.84 o 
   1  10   6     1664.45     1862.47    284.43 o 
   2  10   6       29.36      114.78    102.25 o 
   3  10   6     1855.69     2121.04    267.42 o 
   4  10   6     2246.25     2259.82    553.33 o 
   5  10   6     4218.58     4045.64    350.88 o 
   6  10   6     1924.67     2561.02    301.43 o 
   7  10   6     3332.62     3228.69    333.87 o 
   8  10   6     2301.18     2589.38    306.63 o 
   9  10   6     1459.22     1389.88    374.54 o 
  10  10   6     2386.30     2199.35    438.92 o 
 -12  11   6        0.68       48.82    216.96 o 
 -11  11   6     6162.95     6489.34    498.40 o 
 -10  11   6      488.37      156.19    220.28 o 
  -9  11   6     3627.80     4117.88    397.40 o 
  -8  11   6     2517.30     2533.40    325.95 o 
  -7  11   6     3626.33     4014.11    369.64 o 
  -6  11   6     1153.91     1412.73    470.24 o 
  -5  11   6     9360.94     8496.43    481.15 o 
  -4  11   6     7329.80     6976.67    571.05 o 
  -3  11   6     2923.13     3126.33    454.35 o 
  -2  11   6     7362.76     7247.94    964.06 o 
  -1  11   6     1243.01     1429.19    189.29 o 
   0  11   6     6223.98     6529.28    376.50 o 
   1  11   6      498.85      328.64    148.65 o 
   2  11   6     6273.23     6636.12    410.85 o 
   3  11   6      485.25      376.25    158.58 o 
   4  11   6     5281.73     5170.73    479.35 o 
   5  11   6      419.07      413.33    159.01 o 
   6  11   6     4434.57     4275.73    369.05 o 
   7  11   6      339.73      509.61    170.50 o 
   8  11   6     2369.73     2406.28    823.45 o 
   9  11   6     2124.67     2575.76    357.82 o 
 -12  12   6     4048.31     4394.24    442.62 o 
 -11  12   6      302.14      180.04    214.82 o 
 -10  12   6     3523.81     4122.46    411.59 o 
  -9  12   6     2251.36     1933.87    338.36 o 
  -8  12   6     6360.14     5675.47    433.64 o 
  -7  12   6     4386.23     4366.51    386.31 o 
  -6  12   6     4935.66     5659.01    416.21 o 
  -5  12   6     3566.42     3913.69    355.44 o 
  -4  12   6     4340.31     4444.95    366.42 o 
  -3  12   6     6925.72     7373.94    337.61 o 
  -2  12   6     2999.67     3113.65    299.98 o 
  -1  12   6     6007.17     6299.63   1023.82 o 
   0  12   6      988.55     1313.16    225.96 o 
   1  12   6     8374.80     8890.34    451.52 o 
   2  12   6      517.07      529.91    165.27 o 
   3  12   6     8800.82     9139.24    473.49 o 
   4  12   6       61.64        8.35    119.44 o 
   5  12   6     3391.23     3279.13    331.47 o 
   6  12   6       92.86       13.98    158.58 o 
   7  12   6     2012.78     2089.25    285.09 o 
   8  12   6     1068.49     1167.92    237.18 o 
   9  12   6     1419.23     1139.05    230.98 o 
 -11  13   6     1011.91      451.81    459.88 o 
 -10  13   6      604.26      313.56    382.03 o 
  -9  13   6     2389.31     2878.01    353.24 o 
  -8  13   6       11.74      215.64    208.41 o 
  -7  13   6     2522.13     2837.64    332.24 o 
  -6  13   6      454.97      341.65    199.60 o 
  -5  13   6      102.60      -17.22    228.07 o 
  -4  13   6        7.60      -70.73     97.37 o 
  -3  13   6       71.20       99.42    117.17 o 
  -2  13   6       20.63      -36.08     99.58 o 
  -1  13   6       40.13      130.82    121.56 o 
   0  13   6     2379.40     2340.06    284.84 o 
   1  13   6      236.41      364.10    146.79 o 
   2  13   6     3150.83     2681.37    367.06 o 
   3  13   6     1169.62     1101.38    409.23 o 
   4  13   6     1695.14     1890.80    304.92 o 
   5  13   6      570.49      682.51    189.48 o 
   6  13   6      954.77      587.63    230.44 o 
   7  13   6     1874.27     1821.97    270.65 o 
   8  13   6      922.03      896.64    385.52 o 
 -11  14   6      107.83      -49.22    202.60 o 
 -10  14   6       67.87     -195.28    262.26 o 
  -9  14   6        6.52      -55.25    189.70 o 
  -8  14   6      220.83      594.63    331.13 o 
  -7  14   6       53.76      112.54    275.48 o 
  -6  14   6      135.07       85.84    234.56 o 
  -5  14   6        0.21       -9.89    100.67 o 
  -4  14   6        1.06       31.40    111.10 o 
  -3  14   6      247.66      288.08    142.33 o 
  -2  14   6       93.02      -63.94    103.16 o 
  -1  14   6       83.50      -94.14     99.87 o 
   0  14   6       22.61      -35.85     99.99 o 
   1  14   6      230.51      429.67    151.59 o 
   2  14   6      212.25       79.46    120.56 o 
   3  14   6       46.30      -93.83    120.77 o 
   4  14   6        2.30       66.39    126.27 o 
   5  14   6        8.00      -65.38    121.89 o 
   6  14   6      102.05      227.39    159.89 o 
   7  14   6        2.88       42.45    126.36 o 
   8  14   6       33.95      115.61    138.35 o 
 -10  15   6      280.88      184.65    292.70 o 
  -9  15   6      177.52      127.26    269.49 o 
  -8  15   6       76.17      512.78    323.64 o 
  -7  15   6      493.03      665.00    326.38 o 
  -6  15   6       40.81      -19.42    114.19 o 
  -5  15   6      108.36      276.92    152.92 o 
  -4  15   6       73.79      292.02    142.59 o 
  -3  15   6       67.18        0.59     97.94 o 
  -2  15   6      286.05      350.47    150.43 o 
  -1  15   6       57.87      -26.66    114.11 o 
   0  15   6      749.74      698.61    175.78 o 
   1  15   6        0.57       -7.74    112.51 o 
   2  15   6      351.49      428.05    164.28 o 
   3  15   6        0.26       34.08    117.18 o 
   4  15   6      425.19      402.92    307.67 o 
   5  15   6      709.91      592.27    188.09 o 
   6  15   6      670.87      464.77    173.14 o 
   7  15   6      683.50      588.77    193.07 o 
  -9  16   6      372.40      428.69    309.92 o 
  -8  16   6     1612.89     1319.76    371.55 o 
  -7  16   6       18.60       69.69    131.38 o 
  -6  16   6     2155.25     2524.02    650.15 o 
  -5  16   6      626.64      714.19    200.13 o 
  -4  16   6     1377.00     1376.46    331.37 o 
  -3  16   6     1063.51     1308.40    347.84 o 
  -2  16   6       53.78        6.29    119.88 o 
  -1  16   6     4339.01     4190.76    355.53 o 
   0  16   6        0.68      -69.78    123.59 o 
   1  16   6     2345.58     2683.42    309.47 o 
   2  16   6       23.30      -28.37    122.38 o 
   3  16   6     1635.37     2398.45    410.10 o 
   4  16   6       58.20      182.56    143.28 o 
   5  16   6     2798.56     2603.89    320.37 o 
   6  16   6     1264.02     1308.27    244.50 o 
  -8  17   6      823.96     1184.91    230.17 o 
  -7  17   6     5071.18     4676.57    379.61 o 
  -6  17   6     3981.24     4202.17    529.25 o 
  -5  17   6     4085.64     4690.46    680.84 o 
  -4  17   6     4504.09     4263.32    359.22 o 
  -3  17   6     4522.62     5298.35    395.90 o 
  -2  17   6     7449.95     7567.71    695.69 o 
  -1  17   6     3042.54     3541.07    342.18 o 
   0  17   6     6798.51     7935.61   1470.10 o 
   1  17   6     2459.74     2286.41    295.81 o 
   2  17   6     2933.49     3047.64    334.67 o 
   3  17   6      181.05      252.44    346.97 o 
   4  17   6     3611.94     3630.33    435.80 o 
   5  17   6      271.40      103.70    152.89 o 
  -7  18   6        8.37      174.92    193.14 o 
  -6  18   6     1316.96     1587.83    466.62 o 
  -5  18   6     1997.70     2036.36    281.00 o 
  -4  18   6      539.53      696.31    194.51 o 
  -3  18   6     1769.36     1931.42    272.97 o 
  -2  18   6     1785.63     1848.34    284.84 o 
  -1  18   6     4573.97     5025.32    392.74 o 
   0  18   6        2.34       25.32    128.13 o 
   1  18   6     1515.85     1247.46    521.52 o 
   2  18   6        9.97      204.87    148.89 o 
   3  18   6     2987.09     3546.71    520.77 o 
   4  18   6      435.02      434.25    181.16 o 
  -5  19   6      652.75      977.90    273.23 o 
  -4  19   6     1537.77     1564.05    346.60 o 
  -3  19   6       62.89       53.85    140.49 o 
  -2  19   6      562.70      612.64    195.13 o 
  -1  19   6      100.52      176.98    146.14 o 
   0  19   6     1573.93     1256.80    236.46 o 
   1  19   6      467.48      490.12    189.23 o 
   2  19   6      166.46      269.48    164.27 o 
  -2  20   6       73.86       -3.74    179.16 o 
  -1  20   6        6.40      192.69    148.40 o 
 -12   1   7        5.49     -223.48    205.06 o 
 -11   1   7     2176.54     1890.99    357.75 o 
 -10   1   7      110.12     -243.06    205.47 o 
  -9   1   7     1927.32     1068.78    284.51 o 
  -8   1   7      150.81      126.65    214.13 o 
  -7   1   7     3000.82     3227.02    388.91 o 
  -6   1   7        3.05      -13.01    169.97 o 
  -5   1   7     3408.67     3380.89    408.60 o 
  -4   1   7       33.48       40.16    171.58 o 
  -3   1   7     3039.05     3105.43    348.03 o 
  -2   1   7        7.35      -71.64    152.47 o 
  -1   1   7     3121.99     2786.03    335.40 o 
   0   1   7       96.84       19.25    158.33 o 
   1   1   7     4647.89     4671.45    398.75 o 
   2   1   7        3.18       -0.26    142.32 o 
   3   1   7      187.38      158.62    160.51 o 
   4   1   7      261.04      132.12    166.53 o 
   5   1   7       24.89      -49.89    157.68 o 
   6   1   7       12.88      -18.72    161.64 o 
   7   1   7      878.02      801.88    397.13 o 
   8   1   7      773.80      585.30    345.60 o 
 -11   2   7     2773.62     2403.84    394.88 o 
 -10   2   7     1440.39     1085.23    302.00 o 
  -9   2   7     1058.15     1116.88    287.82 o 
  -8   2   7     1727.22     1634.23    321.09 o 
  -7   2   7     1682.71     1209.83    289.69 o 
  -6   2   7     1478.42     1816.78    529.50 o 
  -5   2   7       15.99      207.24    201.51 o 
  -4   2   7     3557.53     3375.56    364.21 o 
  -3   2   7      261.64      163.79    182.79 o 
  -2   2   7     3178.40     2982.28    344.79 o 
  -1   2   7      246.63      323.54    204.41 o 
   0   2   7     3231.95     3236.92    346.35 o 
   1   2   7     1036.36     1011.49    168.07 o 
   2   2   7     1779.58     1436.61    192.91 o 
   3   2   7     1733.48     2261.41    308.77 o 
   4   2   7      444.38      476.91    193.86 o 
   5   2   7     2484.33     3259.63    372.62 o 
   6   2   7      688.92      838.33    233.93 o 
   7   2   7     3195.56     3397.33    493.19 o 
   8   2   7      269.90      444.07    206.43 o 
 -11   3   7     1028.40     1104.94    297.81 o 
 -10   3   7     2197.79     1545.83    395.38 o 
  -9   3   7     1802.23     2316.65    368.70 o 
  -8   3   7     1548.27     1099.67    290.08 o 
  -7   3   7     3435.54     3330.33    708.41 o 
  -6   3   7      814.24      532.68    223.97 o 
  -5   3   7     3226.87     3020.52    361.27 o 
  -4   3   7        2.19      -62.65    177.34 o 
  -3   3   7     4330.66     4435.84    403.00 o 
  -2   3   7      445.60      350.14    204.09 o 
  -1   3   7     2630.04     2338.13    319.04 o 
   0   3   7      404.37      476.63    194.68 o 
   1   3   7     1955.95     1937.46    220.59 o 
   2   3   7     2422.04     2129.64    220.79 o 
   3   3   7      882.36     1353.02    258.89 o 
   4   3   7     2870.48     3492.73    369.37 o 
   5   3   7      924.54     1110.79    288.95 o 
   6   3   7     4940.06     5043.18    439.43 o 
   7   3   7        2.10      168.84    168.10 o 
   8   3   7     3655.04     3984.61    416.31 o 
 -11   4   7      734.81      751.81    285.07 o 
 -10   4   7      915.59      604.90    264.82 o 
  -9   4   7      536.99      399.71    234.23 o 
  -8   4   7     1563.42     1416.52    320.13 o 
  -7   4   7        4.45     -253.08    168.72 o 
  -6   4   7     3917.68     3797.12    398.22 o 
  -5   4   7       42.91       41.87    169.97 o 
  -4   4   7     3673.20     3230.39    361.15 o 
  -3   4   7        2.59      127.96    177.28 o 
  -2   4   7     5344.86     4816.20    403.05 o 
  -1   4   7     2331.22     1781.07    293.23 o 
   0   4   7      848.50      818.33    218.53 o 
   1   4   7     2909.87     2774.78    278.67 o 
   2   4   7     2724.82     2476.63    238.17 o 
   3   4   7     1546.45     1849.98    216.62 o 
   4   4   7      826.04     1052.76    362.07 o 
   5   4   7     2766.33     3167.06    358.60 o 
   6   4   7      619.18      884.12    234.27 o 
   7   4   7     3877.27     4394.75    426.22 o 
   8   4   7      275.02      232.96    192.89 o 
 -11   5   7     1580.69     1238.56    337.63 o 
 -10   5   7       53.92      -32.76    215.54 o 
  -9   5   7     3188.37     3247.59    413.14 o 
  -8   5   7        1.61      -33.13    202.19 o 
  -7   5   7     4830.90     4385.13    680.97 o 
  -6   5   7      205.03     -101.06    178.79 o 
  -5   5   7     5505.02     5796.61    449.76 o 
  -4   5   7      729.54      465.84    210.68 o 
  -3   5   7     5966.59     5281.83    416.32 o 
  -2   5   7      117.12      416.69    196.48 o 
  -1   5   7     2293.80     2571.30    321.71 o 
   0   5   7       63.97      133.11    128.84 o 
   1   5   7     1378.16     1577.45    397.98 o 
   2   5   7        7.42      118.42    113.80 o 
   3   5   7     1644.19     1831.07    227.72 o 
   4   5   7      146.57       72.43    166.50 o 
   5   5   7      363.93      265.77    186.99 o 
   6   5   7      110.24      293.54    179.30 o 
   7   5   7       48.52       24.18    161.76 o 
 -11   6   7       16.21     -273.30    202.79 o 
 -10   6   7     1200.13      960.93    287.07 o 
  -9   6   7      495.77      537.59    447.53 o 
  -8   6   7     1586.51     1103.36    280.54 o 
  -7   6   7       64.89      -30.23    282.47 o 
  -6   6   7     1744.91     1121.57    480.97 o 
  -5   6   7       55.16       28.11    174.01 o 
  -4   6   7       40.73      119.08    176.84 o 
  -3   6   7      349.07      110.55    178.28 o 
  -2   6   7     1183.89     1611.94    280.72 o 
  -1   6   7      165.79      616.59    286.71 o 
   0   6   7      878.67      633.17    149.24 o 
   1   6   7       43.79      -45.26     96.68 o 
   2   6   7      259.56      297.12    198.66 o 
   3   6   7      493.50      379.16    140.01 o 
   4   6   7       24.06      -76.98    103.60 o 
   5   6   7       24.78      172.42    169.11 o 
   6   6   7        1.08       -3.54    152.91 o 
   7   6   7      359.12      457.82    197.31 o 
 -10   7   7     1182.71      775.94    281.35 o 
  -9   7   7     1738.25     1896.31    340.71 o 
  -8   7   7        3.77        0.69    211.00 o 
  -7   7   7     2721.60     2525.87    352.50 o 
  -6   7   7       22.66      156.32    428.57 o 
  -5   7   7     2461.55     2193.99    326.19 o 
  -4   7   7       61.80      262.96    194.50 o 
  -3   7   7     3072.80     3357.53    402.99 o 
  -2   7   7      242.00      177.23    175.92 o 
  -1   7   7     3384.06     3570.20    269.89 o 
   0   7   7      906.54      926.17    166.84 o 
   1   7   7     1151.22     1133.84    229.73 o 
   2   7   7     2386.07     2997.05    389.83 o 
   3   7   7     2872.77     3152.42    269.76 o 
   4   7   7      949.36     1096.16    189.61 o 
   5   7   7     1788.43     2176.42    318.03 o 
   6   7   7     1381.43     1184.48    251.42 o 
   7   7   7      425.09      279.20    178.01 o 
 -10   8   7     3407.09     3734.83    435.64 o 
  -9   8   7      812.52      954.85    278.76 o 
  -8   8   7     4517.92     3948.52    422.48 o 
  -7   8   7      703.44      430.89    330.13 o 
  -6   8   7     6919.09     5467.54    454.85 o 
  -5   8   7       76.60      -98.75    178.61 o 
  -4   8   7     3659.05     3046.67    349.44 o 
  -3   8   7       56.58       82.49    176.21 o 
  -2   8   7     5008.83     4080.40    376.17 o 
  -1   8   7       13.70      129.52    109.95 o 
   0   8   7     1964.78     2078.27    225.86 o 
   1   8   7     1233.74     1181.46    190.58 o 
   2   8   7      841.17      878.23    168.57 o 
   3   8   7     2036.85     1966.27    225.52 o 
   4   8   7     2331.94     2381.26    252.87 o 
   5   8   7     2755.91     2502.26    251.24 o 
   6   8   7      421.30      419.96    274.73 o 
  -9   9   7       18.83       38.12    212.30 o 
  -8   9   7      320.93       72.31    437.30 o 
  -7   9   7      401.92      535.48    238.38 o 
  -6   9   7      174.29      109.24    193.45 o 
  -5   9   7     2887.44     2278.20    329.33 o 
  -4   9   7       19.93     -152.86    166.95 o 
  -3   9   7     1280.56     1126.80    261.75 o 
  -2   9   7      777.78      889.36    215.02 o 
  -1   9   7     1443.49     1514.89    203.80 o 
   0   9   7     2591.98     2659.85    272.40 o 
   1   9   7     1297.20     1584.44    255.65 o 
   2   9   7     4550.98     4767.96    524.28 o 
   3   9   7      272.33      313.87    196.38 o 
   4   9   7     6269.11     5810.10    622.95 o 
   5   9   7     1155.16     1696.90    272.76 o 
   6   9   7     3784.74     3843.13    380.48 o 
  -9  10   7      220.36       99.97    217.89 o 
  -8  10   7     4289.97     3866.28    504.42 o 
  -7  10   7      285.23       60.11    206.98 o 
  -6  10   7     4877.07     4575.46    423.37 o 
  -5  10   7      353.30      406.34    219.63 o 
  -4  10   7     4684.89     4103.79    514.28 o 
  -3  10   7      378.75      315.90    136.87 o 
  -2  10   7     7633.74     8137.42    375.86 o 
  -1  10   7      211.77       85.85    113.59 o 
   0  10   7     3050.24     3321.77    273.81 o 
   1  10   7      151.53      -56.00    105.51 o 
   2  10   7     1087.92     1489.73    248.53 o 
   3  10   7       37.66      107.54    133.54 o 
   4  10   7      353.03      372.00    163.51 o 
   5  10   7     1012.49      768.54    210.39 o 
  -8  11   7       57.07     -275.77    183.85 o 
  -7  11   7       29.77       33.62    206.05 o 
  -6  11   7       23.18      -67.60    212.85 o 
  -5  11   7        6.12     -231.49    154.33 o 
  -4  11   7       29.51      -96.59    173.26 o 
  -3  11   7      439.50      741.28    164.47 o 
  -2  11   7      257.39      154.18    165.81 o 
  -1  11   7      473.17      544.11    246.41 o 
   0  11   7       97.09      111.19    141.92 o 
   1  11   7      134.54      252.14    151.30 o 
   2  11   7     1004.85      940.10    215.38 o 
   3  11   7       63.33      115.47    215.97 o 
   4  11   7      949.91      727.62    321.77 o 
   5  11   7      505.39      711.51    379.53 o 
  -7  12   7       63.00       79.36    260.26 o 
  -6  12   7        3.94     -104.21    185.90 o 
  -5  12   7        4.49     -284.96    219.84 o 
  -4  12   7     1400.57     1181.99    233.00 o 
  -3  12   7      256.56      390.97    159.87 o 
  -2  12   7       44.50      131.17    136.35 o 
  -1  12   7      477.99      368.41    161.08 o 
   0  12   7      266.98      295.58    165.78 o 
   1  12   7       57.24       86.73    139.24 o 
   2  12   7      892.72      532.41    187.12 o 
   3  12   7      755.86      528.90    188.73 o 
   4  12   7      196.47       99.65    151.07 o 
  -6  13   7      291.98      200.62    283.22 o 
  -5  13   7     3489.63     3421.76    772.92 o 
  -4  13   7       41.78        8.17    128.34 o 
  -3  13   7     4394.81     4242.52    369.95 o 
  -2  13   7        0.28      198.09    202.62 o 
  -1  13   7     2378.66     2432.58    337.36 o 
   0  13   7       15.94       21.14    122.36 o 
   1  13   7     3207.14     3078.35    337.46 o 
   2  13   7       18.04     -100.86    131.25 o 
   3  13   7     1231.85     1694.85    599.87 o 
  -5  14   7        9.39      233.40    154.46 o 
  -4  14   7     1656.61     1460.46    414.47 o 
  -3  14   7     1068.92      979.86    232.48 o 
  -2  14   7     1177.89     1054.65    221.50 o 
  -1  14   7     1605.30     1965.91    491.82 o 
   0  14   7     1824.60     2167.74    296.68 o 
   1  14   7     1485.97     1568.48    382.28 o 
  -2  15   7      184.96       94.22    152.34 o 
  -1  15   7     2348.68     2158.18    303.80 o 
  -5   0   8     3563.46     4410.18    650.52 o 
  -4   0   8     2832.11     2923.48    540.23 o 
  -3   0   8     1012.71     1126.37    397.75 o 
  -2   0   8     2023.69     2025.43    467.87 o 
  -1   0   8     4366.14     4334.82    602.11 o 
   0   0   8     7093.44     6095.00    686.95 o 
   1   0   8        6.23      639.79    325.89 o 
  -5   1   8      806.05      534.09    383.03 o 
  -4   1   8     2397.18     2972.66    412.10 o 
  -3   1   8     1752.20     1812.30    513.78 o 
  -2   1   8      974.34      683.54    259.64 o 
  -1   1   8      976.06      954.33    260.24 o 
   0   1   8     1567.46     2249.48    342.37 o 
   1   1   8      604.28      607.44    234.09 o 
  -5   2   8        7.35      -57.53    214.10 o 
  -4   2   8      923.39      757.96    336.86 o 
  -3   2   8       15.91     -243.86    162.57 o 
  -2   2   8      738.29      714.97    245.07 o 
  -1   2   8        8.66       28.65    189.29 o 
   0   2   8     1748.75     1366.43    340.86 o 
   1   2   8      530.79      692.50    242.88 o 
  -4   3   8      143.14      206.17    487.33 o 
  -3   3   8      140.50      -14.79    205.74 o 
  -2   3   8        2.11       34.88    196.22 o 
  -1   3   8      246.33      360.26    211.97 o 
   0   3   8      143.47      261.03    138.89 o 
  -4   4   8      162.17      124.45    202.05 o 
  -3   4   8      781.65     1043.26    464.87 o 
  -2   4   8      663.12      526.41    236.93 o 
  -1   4   8       16.88      118.01    125.91 o 
   0   4   8      175.89      280.44    144.93 o 
  -2   5   8      428.97      169.79    376.91 o 
                                                 
